# Supplementary material for: We shape our buildings, but do they then shape us? A longitudinal analysis of pedestrian flows and development activity in Melbourne
Source: PLoS One. 2021 Sep 21;16(9):e0257534. doi: 10.1371/journal.pone.0257534 (PMC8454953; doi:10.1371/journal.pone.0257534)
Supplement: S1 Dataset — (CSV) [file pone.0257534.s001.csv]

date	sensor_ID	date_sensor_ID	Year	Month	Day	AM_peak	lunch_peak	PM_peak	emp_trn	emp_trm	emp_fnb	emp_prk	emp_pkg	emp_res	res_trm	res_emp	res_prk	amn_amn	trm_tou	rain_mm	rainy_dum	AM_temp	lunch_temp	PM_temp	hot_dum	cold_dum	mon_dum	tue_dum	wed_dum	thu_dum	fri_dum
2014-06-02	1	2014-06-02-S1	2014	June	Monday	734	2851	2043	105.0234086	1509.889606	880.0720904	0	99.06161782	253.5120553	59.59623947	17.92284298	0	40.75153294	0.4522389903	3.8	1	13.6	12.6	12.9	0	0	1	0	0	0	0
2014-06-02	2	2014-06-02-S2	2014	June	Monday	668	2949	1582	52.96107936	185.1770496	277.8093558	0	92.46483568	98.48995343	4.878133038	6.90331928	0	22.28779018	0.0938505644	3.8	1	13.6	12.6	12.9	0	0	1	0	0	0	0
2014-06-02	3	2014-06-02-S3	2014	June	Monday	775	2329	2235	0	1073.81836	1491.15901	0	82.20509542	445.3849775	69.56428167	41.87491403	0	7.394755361	0.2674825307	3.8	1	13.6	12.6	12.9	0	0	1	0	0	0	0
2014-06-02	4	2014-06-02-S4	2014	June	Monday	1133	3424	2727	1098.62823	1337.197368	854.0242576	0	251.885962	860.9534242	117.4593764	65.09807053	0	48.26377041	0.2822376616	3.8	1	13.6	12.6	12.9	0	0	1	0	0	0	0
2014-06-02	5	2014-06-02-S5	2014	June	Monday	1558	1388	2315	2692.217814	247.1702845	154.6457014	245.1090186	0	82.35078281	47.01333539	9.175212365	93.2998235	0.8221437905	0.1305349219	3.8	1	13.6	12.6	12.9	0	0	1	0	0	0	0
2014-06-02	6	2014-06-02-S6	2014	June	Monday	2189	1508	2075	2760.25086	210.8239811	84.30281614	76.09853449	0	12.75829541	61.27733377	1.697166863	0	0.1954980722	0.111761838	3.8	1	13.6	12.6	12.9	0	0	1	0	0	0	0
2014-06-02	7	2014-06-02-S7	2014	June	Monday	392	479	435	9.741064563	8.406525956	7.55685691	0	10.23633254	5.715116898	0	0.1731402867	0	0.08996739219	0.09752742774	3.8	1	13.6	12.6	12.9	0	0	1	0	0	0	0
2014-06-02	8	2014-06-02-S8	2014	June	Monday	485	377	672	0	6.799443849	14.15349205	0	0	33.42596059	30.22255692	36.73165287	0	0	0	3.8	1	13.6	12.6	12.9	0	0	1	0	0	0	0
2014-06-02	9	2014-06-02-S9	2014	June	Monday	3167	1000	2554	467.7806698	757.357953	442.4481817	22.54805524	823.2176176	364.6033248	46.41193545	54.55803581	0	1.253261912	0	3.8	1	13.6	12.6	12.9	0	0	1	0	0	0	0
2014-06-02	10	2014-06-02-S10	2014	June	Monday	325	252	211	2560.42969	466.2344418	954.9420954	0	89.51918374	1127.577637	27.56902984	218.861426	0	12.60281134	0	3.8	1	13.6	12.6	12.9	0	0	1	0	0	0	0
2014-06-02	11	2014-06-02-S11	2014	June	Monday	88	151	98	0	2.437886903	24.68290872	0	7.642069009	23.16187244	1.643096317	11.96917916	0	1.029126224	0	3.8	1	13.6	12.6	12.9	0	0	1	0	0	0	0
2014-06-02	12	2014-06-02-S12	2014	June	Monday	254	304	247	0	10.3407849	97.34575609	0	42.69144928	130.1984391	85.99940564	87.89431566	0	0.9115988965	0	3.8	1	13.6	12.6	12.9	0	0	1	0	0	0	0
2014-06-02	13	2014-06-02-S13	2014	June	Monday	4877	1362	3531	9721.412034	1743.859577	235.031539	2718.448749	207.4205368	465.0464356	108.5688175	73.16649676	164.0783952	5.890098174	0.0004075409326	3.8	1	13.6	12.6	12.9	0	0	1	0	0	0	0
2014-06-02	14	2014-06-02-S14	2014	June	Monday	934	504	1270	589.5334227	47.02958357	23.43994648	0	0	45.63140827	17.97222664	6.345431399	0	0.08062123497	0.009012331905	3.8	1	13.6	12.6	12.9	0	0	1	0	0	0	0
2014-06-02	15	2014-06-02-S15	2014	June	Monday	659	1742	1851	0	3370.047244	3805.565539	0	1408.701052	2072.186799	192.4556049	222.1441928	0	22.69335609	0.2916802708	3.8	1	13.6	12.6	12.9	0	0	1	0	0	0	0
2014-06-02	16	2014-06-02-S16	2014	June	Monday	1099	2165	1033	2011.206619	1442.729521	799.5225018	0	215.1688438	799.8285174	73.53990174	56.35406329	0	88.66138652	1.041656459	3.8	1	13.6	12.6	12.9	0	0	1	0	0	0	0
2014-06-02	17	2014-06-02-S17	2014	June	Monday	1765	1200	1165	2051.12922	2068.394442	940.2149155	2650.164489	969.8757116	551.0912246	69.18957652	35.47878898	8.698225033	7.855544804	0.230532198	3.8	1	13.6	12.6	12.9	0	0	1	0	0	0	0
2014-06-02	18	2014-06-02-S18	2014	June	Monday	1597	605	1493	1173.011522	1623.593551	657.4687617	1239.877456	480.2842641	422.3259973	47.03476873	28.33001919	1.641829105	15.32212843	0.2027131459	3.8	1	13.6	12.6	12.9	0	0	1	0	0	0	0
2014-06-02	19	2014-06-02-S19	2014	June	Monday	155	982	973	75.63248404	534.9150773	1482.401587	0	452.8617415	379.4483956	46.15460757	30.43689413	0	23.0767839	0.01349693715	3.8	1	13.6	12.6	12.9	0	0	1	0	0	0	0
2014-06-02	20	2014-06-02-S20	2014	June	Monday	131	745	550	19.39785975	10.77853336	231.7055799	0	19.76937143	13.75543989	0	1.077314669	0	1.294864474	0	3.8	1	13.6	12.6	12.9	0	0	1	0	0	0	0
2014-06-02	21	2014-06-02-S21	2014	June	Monday	290	1146	1015	249.7788975	270.5102482	766.6093246	0	184.6522819	534.2133396	18.07329324	43.77183313	0	5.802942058	0.07444857283	3.8	1	13.6	12.6	12.9	0	0	1	0	0	0	0
2014-06-02	22	2014-06-02-S22	2014	June	Monday	2451	2772	3507	3464.111689	1258.31764	483.5500437	0	241.1141153	438.5672632	93.96393154	55.28654819	0	20.23653163	0.6750730863	3.8	1	13.6	12.6	12.9	0	0	1	0	0	0	0
2014-06-02	23	2014-06-02-S23	2014	June	Monday	912	503	568	2162.440902	1677.782056	587.1087997	731.5392992	728.268793	1083.715142	176.6898684	151.067717	0	2.117290182	0.4980117448	3.8	1	13.6	12.6	12.9	0	0	1	0	0	0	0
2014-06-02	24	2014-06-02-S24	2014	June	Monday	3314	1678	3348	1634.426227	745.5483213	577.9401699	431.5923545	399.9925335	1166.428347	138.2403838	118.7910689	171.4615611	3.391480257	0.3141835048	3.8	1	13.6	12.6	12.9	0	0	1	0	0	0	0
2014-06-02	25	2014-06-02-S25	2014	June	Monday	657	678	988	0	15.69662926	3.646166788	9.512028071	0	3.932976904	2.110552602	0.5826700203	0	0.007205972041	0	3.8	1	13.6	12.6	12.9	0	0	1	0	0	0	0
2014-06-02	26	2014-06-02-S26	2014	June	Monday	689	1036	529	132.8458288	352.6663888	637.6924434	53.91259482	127.8524527	627.8457127	164.581214	91.58394128	9.095137907	12.89885411	0.185841016	3.8	1	13.6	12.6	12.9	0	0	1	0	0	0	0
2014-06-02	27	2014-06-02-S27	2014	June	Monday	126	141	153	14.53534693	155.8831232	200.3888786	21.57107761	12.83528422	91.89064123	44.41089466	38.96793453	2.121714044	9.626801807	5.530776921	3.8	1	13.6	12.6	12.9	0	0	1	0	0	0	0
2014-06-02	28	2014-06-02-S28	2014	June	Monday	1351	1035	1832	378.608563	774.0609057	411.3396249	57.05728533	275.4535777	54.2351342	112.4192789	13.98731637	5.924210273	0.3225669608	0.365043275	3.8	1	13.6	12.6	12.9	0	0	1	0	0	0	0
2014-06-02	29	2014-06-02-S29	2014	June	Monday	622	753	687	270.0589244	48.10205962	71.55879786	432.6604411	0	10.52511198	10.40901033	1.29137635	47.69144843	0.2681178555	0.04543963389	3.8	1	13.6	12.6	12.9	0	0	1	0	0	0	0
2014-06-02	30	2014-06-02-S30	2014	June	Monday	279	917	736	136.2506411	239.9459631	1144.335781	0	270.8676272	324.0116525	29.26970217	32.62737798	0	7.795139564	0.02159006014	3.8	1	13.6	12.6	12.9	0	0	1	0	0	0	0
2014-06-02	31	2014-06-02-S31	2014	June	Monday	199	472	286	0	43.74570949	553.7005257	258.170456	17.52564699	58.82787828	4.178578686	18.72551618	91.85770686	3.452772353	0	3.8	1	13.6	12.6	12.9	0	0	1	0	0	0	0
2014-06-02	32	2014-06-02-S32	2014	June	Monday	1229	1701	1952	1745.785441	755.4856195	440.9360458	0	84.80742211	377.894298	50.60312862	27.75699012	0	12.21085085	0.3735861871	3.8	1	13.6	12.6	12.9	0	0	1	0	0	0	0
2014-06-02	33	2014-06-02-S33	2014	June	Monday	442	220	405	243.198055	412.9285057	80.34731992	104.1720893	172.4419179	141.5742024	28.69534219	16.03817685	4.78027053	0.3912652395	0.02239551908	3.8	1	13.6	12.6	12.9	0	0	1	0	0	0	0
2014-06-03	1	2014-06-03-S1	2014	June	Tuesday	740	2755	2157	105.0234086	1509.889606	880.0720904	0	99.06161782	253.5120553	59.59623947	17.92284298	0	40.75153294	0.4522389903	3.2	1	14	13.4	9.7	0	0	0	1	0	0	0
2014-06-03	2	2014-06-03-S2	2014	June	Tuesday	631	2680	1768	52.96107936	185.1770496	277.8093558	0	92.46483568	98.48995343	4.878133038	6.90331928	0	22.28779018	0.0938505644	3.2	1	14	13.4	9.7	0	0	0	1	0	0	0
2014-06-03	3	2014-06-03-S3	2014	June	Tuesday	853	2087	2463	0	1073.81836	1491.15901	0	82.20509542	445.3849775	69.56428167	41.87491403	0	7.394755361	0.2674825307	3.2	1	14	13.4	9.7	0	0	0	1	0	0	0
2014-06-03	4	2014-06-03-S4	2014	June	Tuesday	1270	3057	2777	1098.62823	1337.197368	854.0242576	0	251.885962	860.9534242	117.4593764	65.09807053	0	48.26377041	0.2822376616	3.2	1	14	13.4	9.7	0	0	0	1	0	0	0
2014-06-03	5	2014-06-03-S5	2014	June	Tuesday	1732	1112	2256	2692.217814	247.1702845	154.6457014	245.1090186	0	82.35078281	47.01333539	9.175212365	93.2998235	0.8221437905	0.1305349219	3.2	1	14	13.4	9.7	0	0	0	1	0	0	0
2014-06-03	6	2014-06-03-S6	2014	June	Tuesday	2312	1188	2054	2760.25086	210.8239811	84.30281614	76.09853449	0	12.75829541	61.27733377	1.697166863	0	0.1954980722	0.111761838	3.2	1	14	13.4	9.7	0	0	0	1	0	0	0
2014-06-03	7	2014-06-03-S7	2014	June	Tuesday	301	112	399	9.741064563	8.406525956	7.55685691	0	10.23633254	5.715116898	0	0.1731402867	0	0.08996739219	0.09752742774	3.2	1	14	13.4	9.7	0	0	0	1	0	0	0
2014-06-03	8	2014-06-03-S8	2014	June	Tuesday	472	272	593	0	6.799443849	14.15349205	0	0	33.42596059	30.22255692	36.73165287	0	0	0	3.2	1	14	13.4	9.7	0	0	0	1	0	0	0
2014-06-03	9	2014-06-03-S9	2014	June	Tuesday	3182	872	2558	467.7806698	757.357953	442.4481817	22.54805524	823.2176176	364.6033248	46.41193545	54.55803581	0	1.253261912	0	3.2	1	14	13.4	9.7	0	0	0	1	0	0	0
2014-06-03	10	2014-06-03-S10	2014	June	Tuesday	268	238	277	2560.42969	466.2344418	954.9420954	0	89.51918374	1127.577637	27.56902984	218.861426	0	12.60281134	0	3.2	1	14	13.4	9.7	0	0	0	1	0	0	0
2014-06-03	11	2014-06-03-S11	2014	June	Tuesday	76	161	80	0	2.437886903	24.68290872	0	7.642069009	23.16187244	1.643096317	11.96917916	0	1.029126224	0	3.2	1	14	13.4	9.7	0	0	0	1	0	0	0
2014-06-03	12	2014-06-03-S12	2014	June	Tuesday	203	306	262	0	10.3407849	97.34575609	0	42.69144928	130.1984391	85.99940564	87.89431566	0	0.9115988965	0	3.2	1	14	13.4	9.7	0	0	0	1	0	0	0
2014-06-03	13	2014-06-03-S13	2014	June	Tuesday	5856	1251	3365	9721.412034	1743.859577	235.031539	2718.448749	207.4205368	465.0464356	108.5688175	73.16649676	164.0783952	5.890098174	0.0004075409326	3.2	1	14	13.4	9.7	0	0	0	1	0	0	0
2014-06-03	14	2014-06-03-S14	2014	June	Tuesday	1055	357	1227	589.5334227	47.02958357	23.43994648	0	0	45.63140827	17.97222664	6.345431399	0	0.08062123497	0.009012331905	3.2	1	14	13.4	9.7	0	0	0	1	0	0	0
2014-06-03	15	2014-06-03-S15	2014	June	Tuesday	723	1536	2032	0	3370.047244	3805.565539	0	1408.701052	2072.186799	192.4556049	222.1441928	0	22.69335609	0.2916802708	3.2	1	14	13.4	9.7	0	0	0	1	0	0	0
2014-06-03	16	2014-06-03-S16	2014	June	Tuesday	1022	1888	1089	2011.206619	1442.729521	799.5225018	0	215.1688438	799.8285174	73.53990174	56.35406329	0	88.66138652	1.041656459	3.2	1	14	13.4	9.7	0	0	0	1	0	0	0
2014-06-03	17	2014-06-03-S17	2014	June	Tuesday	1949	1093	1168	2051.12922	2068.394442	940.2149155	2650.164489	969.8757116	551.0912246	69.18957652	35.47878898	8.698225033	7.855544804	0.230532198	3.2	1	14	13.4	9.7	0	0	0	1	0	0	0
2014-06-03	18	2014-06-03-S18	2014	June	Tuesday	1781	556	1513	1173.011522	1623.593551	657.4687617	1239.877456	480.2842641	422.3259973	47.03476873	28.33001919	1.641829105	15.32212843	0.2027131459	3.2	1	14	13.4	9.7	0	0	0	1	0	0	0
2014-06-03	19	2014-06-03-S19	2014	June	Tuesday	174	835	911	75.63248404	534.9150773	1482.401587	0	452.8617415	379.4483956	46.15460757	30.43689413	0	23.0767839	0.01349693715	3.2	1	14	13.4	9.7	0	0	0	1	0	0	0
2014-06-03	20	2014-06-03-S20	2014	June	Tuesday	155	552	470	19.39785975	10.77853336	231.7055799	0	19.76937143	13.75543989	0	1.077314669	0	1.294864474	0	3.2	1	14	13.4	9.7	0	0	0	1	0	0	0
2014-06-03	21	2014-06-03-S21	2014	June	Tuesday	294	900	948	249.7788975	270.5102482	766.6093246	0	184.6522819	534.2133396	18.07329324	43.77183313	0	5.802942058	0.07444857283	3.2	1	14	13.4	9.7	0	0	0	1	0	0	0
2014-06-03	22	2014-06-03-S22	2014	June	Tuesday	2521	2359	3509	3464.111689	1258.31764	483.5500437	0	241.1141153	438.5672632	93.96393154	55.28654819	0	20.23653163	0.6750730863	3.2	1	14	13.4	9.7	0	0	0	1	0	0	0
2014-06-03	23	2014-06-03-S23	2014	June	Tuesday	873	501	645	2162.440902	1677.782056	587.1087997	731.5392992	728.268793	1083.715142	176.6898684	151.067717	0	2.117290182	0.4980117448	3.2	1	14	13.4	9.7	0	0	0	1	0	0	0
2014-06-03	24	2014-06-03-S24	2014	June	Tuesday	3578	1543	3365	1634.426227	745.5483213	577.9401699	431.5923545	399.9925335	1166.428347	138.2403838	118.7910689	171.4615611	3.391480257	0.3141835048	3.2	1	14	13.4	9.7	0	0	0	1	0	0	0
2014-06-03	25	2014-06-03-S25	2014	June	Tuesday	561	496	934	0	15.69662926	3.646166788	9.512028071	0	3.932976904	2.110552602	0.5826700203	0	0.007205972041	0	3.2	1	14	13.4	9.7	0	0	0	1	0	0	0
2014-06-03	26	2014-06-03-S26	2014	June	Tuesday	756	1586	512	132.8458288	352.6663888	637.6924434	53.91259482	127.8524527	627.8457127	164.581214	91.58394128	9.095137907	12.89885411	0.185841016	3.2	1	14	13.4	9.7	0	0	0	1	0	0	0
2014-06-03	27	2014-06-03-S27	2014	June	Tuesday	192	201	153	14.53534693	155.8831232	200.3888786	21.57107761	12.83528422	91.89064123	44.41089466	38.96793453	2.121714044	9.626801807	5.530776921	3.2	1	14	13.4	9.7	0	0	0	1	0	0	0
2014-06-03	28	2014-06-03-S28	2014	June	Tuesday	1324	923	1841	378.608563	774.0609057	411.3396249	57.05728533	275.4535777	54.2351342	112.4192789	13.98731637	5.924210273	0.3225669608	0.365043275	3.2	1	14	13.4	9.7	0	0	0	1	0	0	0
2014-06-03	29	2014-06-03-S29	2014	June	Tuesday	496	391	671	270.0589244	48.10205962	71.55879786	432.6604411	0	10.52511198	10.40901033	1.29137635	47.69144843	0.2681178555	0.04543963389	3.2	1	14	13.4	9.7	0	0	0	1	0	0	0
2014-06-03	30	2014-06-03-S30	2014	June	Tuesday	342	878	803	136.2506411	239.9459631	1144.335781	0	270.8676272	324.0116525	29.26970217	32.62737798	0	7.795139564	0.02159006014	3.2	1	14	13.4	9.7	0	0	0	1	0	0	0
2014-06-03	31	2014-06-03-S31	2014	June	Tuesday	190	494	338	0	43.74570949	553.7005257	258.170456	17.52564699	58.82787828	4.178578686	18.72551618	91.85770686	3.452772353	0	3.2	1	14	13.4	9.7	0	0	0	1	0	0	0
2014-06-03	32	2014-06-03-S32	2014	June	Tuesday	1096	1330	2218	1745.785441	755.4856195	440.9360458	0	84.80742211	377.894298	50.60312862	27.75699012	0	12.21085085	0.3735861871	3.2	1	14	13.4	9.7	0	0	0	1	0	0	0
2014-06-03	33	2014-06-03-S33	2014	June	Tuesday	506	214	389	243.198055	412.9285057	80.34731992	104.1720893	172.4419179	141.5742024	28.69534219	16.03817685	4.78027053	0.3912652395	0.02239551908	3.2	1	14	13.4	9.7	0	0	0	1	0	0	0
2014-06-04	1	2014-06-04-S1	2014	June	Wednesday	812	3351	2575	105.0234086	1509.889606	880.0720904	0	99.06161782	253.5120553	59.59623947	17.92284298	0	40.75153294	0.4522389903	1.2	1	13.8	11.1	10.9	0	0	0	0	1	0	0
2014-06-04	2	2014-06-04-S2	2014	June	Wednesday	671	3179	2144	52.96107936	185.1770496	277.8093558	0	92.46483568	98.48995343	4.878133038	6.90331928	0	22.28779018	0.0938505644	1.2	1	13.8	11.1	10.9	0	0	0	0	1	0	0
2014-06-04	3	2014-06-04-S3	2014	June	Wednesday	856	2424	2384	0	1073.81836	1491.15901	0	82.20509542	445.3849775	69.56428167	41.87491403	0	7.394755361	0.2674825307	1.2	1	13.8	11.1	10.9	0	0	0	0	1	0	0
2014-06-04	4	2014-06-04-S4	2014	June	Wednesday	1249	3544	3217	1098.62823	1337.197368	854.0242576	0	251.885962	860.9534242	117.4593764	65.09807053	0	48.26377041	0.2822376616	1.2	1	13.8	11.1	10.9	0	0	0	0	1	0	0
2014-06-04	5	2014-06-04-S5	2014	June	Wednesday	1544	1395	2325	2692.217814	247.1702845	154.6457014	245.1090186	0	82.35078281	47.01333539	9.175212365	93.2998235	0.8221437905	0.1305349219	1.2	1	13.8	11.1	10.9	0	0	0	0	1	0	0
2014-06-04	6	2014-06-04-S6	2014	June	Wednesday	2139	1711	2248	2760.25086	210.8239811	84.30281614	76.09853449	0	12.75829541	61.27733377	1.697166863	0	0.1954980722	0.111761838	1.2	1	13.8	11.1	10.9	0	0	0	0	1	0	0
2014-06-04	7	2014-06-04-S7	2014	June	Wednesday	352	478	466	9.741064563	8.406525956	7.55685691	0	10.23633254	5.715116898	0	0.1731402867	0	0.08996739219	0.09752742774	1.2	1	13.8	11.1	10.9	0	0	0	0	1	0	0
2014-06-04	8	2014-06-04-S8	2014	June	Wednesday	485	425	623	0	6.799443849	14.15349205	0	0	33.42596059	30.22255692	36.73165287	0	0	0	1.2	1	13.8	11.1	10.9	0	0	0	0	1	0	0
2014-06-04	9	2014-06-04-S9	2014	June	Wednesday	3286	1019	2478	467.7806698	757.357953	442.4481817	22.54805524	823.2176176	364.6033248	46.41193545	54.55803581	0	1.253261912	0	1.2	1	13.8	11.1	10.9	0	0	0	0	1	0	0
2014-06-04	10	2014-06-04-S10	2014	June	Wednesday	282	263	280	2560.42969	466.2344418	954.9420954	0	89.51918374	1127.577637	27.56902984	218.861426	0	12.60281134	0	1.2	1	13.8	11.1	10.9	0	0	0	0	1	0	0
2014-06-04	11	2014-06-04-S11	2014	June	Wednesday	86	134	78	0	2.437886903	24.68290872	0	7.642069009	23.16187244	1.643096317	11.96917916	0	1.029126224	0	1.2	1	13.8	11.1	10.9	0	0	0	0	1	0	0
2014-06-04	12	2014-06-04-S12	2014	June	Wednesday	240	258	156	0	10.3407849	97.34575609	0	42.69144928	130.1984391	85.99940564	87.89431566	0	0.9115988965	0	1.2	1	13.8	11.1	10.9	0	0	0	0	1	0	0
2014-06-04	13	2014-06-04-S13	2014	June	Wednesday	5096	1300	3660	9721.412034	1743.859577	235.031539	2718.448749	207.4205368	465.0464356	108.5688175	73.16649676	164.0783952	5.890098174	0.0004075409326	1.2	1	13.8	11.1	10.9	0	0	0	0	1	0	0
2014-06-04	14	2014-06-04-S14	2014	June	Wednesday	926	500	1349	589.5334227	47.02958357	23.43994648	0	0	45.63140827	17.97222664	6.345431399	0	0.08062123497	0.009012331905	1.2	1	13.8	11.1	10.9	0	0	0	0	1	0	0
2014-06-04	15	2014-06-04-S15	2014	June	Wednesday	765	1781	1801	0	3370.047244	3805.565539	0	1408.701052	2072.186799	192.4556049	222.1441928	0	22.69335609	0.2916802708	1.2	1	13.8	11.1	10.9	0	0	0	0	1	0	0
2014-06-04	16	2014-06-04-S16	2014	June	Wednesday	1045	2003	1110	2011.206619	1442.729521	799.5225018	0	215.1688438	799.8285174	73.53990174	56.35406329	0	88.66138652	1.041656459	1.2	1	13.8	11.1	10.9	0	0	0	0	1	0	0
2014-06-04	17	2014-06-04-S17	2014	June	Wednesday	1958	1368	1467	2051.12922	2068.394442	940.2149155	2650.164489	969.8757116	551.0912246	69.18957652	35.47878898	8.698225033	7.855544804	0.230532198	1.2	1	13.8	11.1	10.9	0	0	0	0	1	0	0
2014-06-04	18	2014-06-04-S18	2014	June	Wednesday	1690	636	1526	1173.011522	1623.593551	657.4687617	1239.877456	480.2842641	422.3259973	47.03476873	28.33001919	1.641829105	15.32212843	0.2027131459	1.2	1	13.8	11.1	10.9	0	0	0	0	1	0	0
2014-06-04	19	2014-06-04-S19	2014	June	Wednesday	154	972	920	75.63248404	534.9150773	1482.401587	0	452.8617415	379.4483956	46.15460757	30.43689413	0	23.0767839	0.01349693715	1.2	1	13.8	11.1	10.9	0	0	0	0	1	0	0
2014-06-04	20	2014-06-04-S20	2014	June	Wednesday	149	674	605	19.39785975	10.77853336	231.7055799	0	19.76937143	13.75543989	0	1.077314669	0	1.294864474	0	1.2	1	13.8	11.1	10.9	0	0	0	0	1	0	0
2014-06-04	21	2014-06-04-S21	2014	June	Wednesday	284	988	909	249.7788975	270.5102482	766.6093246	0	184.6522819	534.2133396	18.07329324	43.77183313	0	5.802942058	0.07444857283	1.2	1	13.8	11.1	10.9	0	0	0	0	1	0	0
2014-06-04	22	2014-06-04-S22	2014	June	Wednesday	2529	2839	3501	3464.111689	1258.31764	483.5500437	0	241.1141153	438.5672632	93.96393154	55.28654819	0	20.23653163	0.6750730863	1.2	1	13.8	11.1	10.9	0	0	0	0	1	0	0
2014-06-04	23	2014-06-04-S23	2014	June	Wednesday	926	535	617	2162.440902	1677.782056	587.1087997	731.5392992	728.268793	1083.715142	176.6898684	151.067717	0	2.117290182	0.4980117448	1.2	1	13.8	11.1	10.9	0	0	0	0	1	0	0
2014-06-04	24	2014-06-04-S24	2014	June	Wednesday	3451	1724	3381	1634.426227	745.5483213	577.9401699	431.5923545	399.9925335	1166.428347	138.2403838	118.7910689	171.4615611	3.391480257	0.3141835048	1.2	1	13.8	11.1	10.9	0	0	0	0	1	0	0
2014-06-04	25	2014-06-04-S25	2014	June	Wednesday	787	755	905	0	15.69662926	3.646166788	9.512028071	0	3.932976904	2.110552602	0.5826700203	0	0.007205972041	0	1.2	1	13.8	11.1	10.9	0	0	0	0	1	0	0
2014-06-04	26	2014-06-04-S26	2014	June	Wednesday	611	1090	634	132.8458288	352.6663888	637.6924434	53.91259482	127.8524527	627.8457127	164.581214	91.58394128	9.095137907	12.89885411	0.185841016	1.2	1	13.8	11.1	10.9	0	0	0	0	1	0	0
2014-06-04	27	2014-06-04-S27	2014	June	Wednesday	137	179	172	14.53534693	155.8831232	200.3888786	21.57107761	12.83528422	91.89064123	44.41089466	38.96793453	2.121714044	9.626801807	5.530776921	1.2	1	13.8	11.1	10.9	0	0	0	0	1	0	0
2014-06-04	28	2014-06-04-S28	2014	June	Wednesday	1393	1217	1742	378.608563	774.0609057	411.3396249	57.05728533	275.4535777	54.2351342	112.4192789	13.98731637	5.924210273	0.3225669608	0.365043275	1.2	1	13.8	11.1	10.9	0	0	0	0	1	0	0
2014-06-04	29	2014-06-04-S29	2014	June	Wednesday	558	598	772	270.0589244	48.10205962	71.55879786	432.6604411	0	10.52511198	10.40901033	1.29137635	47.69144843	0.2681178555	0.04543963389	1.2	1	13.8	11.1	10.9	0	0	0	0	1	0	0
2014-06-04	30	2014-06-04-S30	2014	June	Wednesday	298	986	832	136.2506411	239.9459631	1144.335781	0	270.8676272	324.0116525	29.26970217	32.62737798	0	7.795139564	0.02159006014	1.2	1	13.8	11.1	10.9	0	0	0	0	1	0	0
2014-06-04	31	2014-06-04-S31	2014	June	Wednesday	185	403	372	0	43.74570949	553.7005257	258.170456	17.52564699	58.82787828	4.178578686	18.72551618	91.85770686	3.452772353	0	1.2	1	13.8	11.1	10.9	0	0	0	0	1	0	0
2014-06-04	32	2014-06-04-S32	2014	June	Wednesday	1222	2080	2110	1745.785441	755.4856195	440.9360458	0	84.80742211	377.894298	50.60312862	27.75699012	0	12.21085085	0.3735861871	1.2	1	13.8	11.1	10.9	0	0	0	0	1	0	0
2014-06-04	33	2014-06-04-S33	2014	June	Wednesday	489	260	420	243.198055	412.9285057	80.34731992	104.1720893	172.4419179	141.5742024	28.69534219	16.03817685	4.78027053	0.3912652395	0.02239551908	1.2	1	13.8	11.1	10.9	0	0	0	0	1	0	0
2014-06-05	1	2014-06-05-S1	2014	June	Thursday	816	2993	2574	105.0234086	1509.889606	880.0720904	0	99.06161782	253.5120553	59.59623947	17.92284298	0	40.75153294	0.4522389903	4.8	1	10	8.6	8.2	0	0	0	0	0	1	0
2014-06-05	2	2014-06-05-S2	2014	June	Thursday	642	3138	2195	52.96107936	185.1770496	277.8093558	0	92.46483568	98.48995343	4.878133038	6.90331928	0	22.28779018	0.0938505644	4.8	1	10	8.6	8.2	0	0	0	0	0	1	0
2014-06-05	3	2014-06-05-S3	2014	June	Thursday	860	2296	2535	0	1073.81836	1491.15901	0	82.20509542	445.3849775	69.56428167	41.87491403	0	7.394755361	0.2674825307	4.8	1	10	8.6	8.2	0	0	0	0	0	1	0
2014-06-05	4	2014-06-05-S4	2014	June	Thursday	1215	3519	3294	1098.62823	1337.197368	854.0242576	0	251.885962	860.9534242	117.4593764	65.09807053	0	48.26377041	0.2822376616	4.8	1	10	8.6	8.2	0	0	0	0	0	1	0
2014-06-05	5	2014-06-05-S5	2014	June	Thursday	1708	1519	2533	2692.217814	247.1702845	154.6457014	245.1090186	0	82.35078281	47.01333539	9.175212365	93.2998235	0.8221437905	0.1305349219	4.8	1	10	8.6	8.2	0	0	0	0	0	1	0
2014-06-05	6	2014-06-05-S6	2014	June	Thursday	2213	1629	2246	2760.25086	210.8239811	84.30281614	76.09853449	0	12.75829541	61.27733377	1.697166863	0	0.1954980722	0.111761838	4.8	1	10	8.6	8.2	0	0	0	0	0	1	0
2014-06-05	7	2014-06-05-S7	2014	June	Thursday	361	331	388	9.741064563	8.406525956	7.55685691	0	10.23633254	5.715116898	0	0.1731402867	0	0.08996739219	0.09752742774	4.8	1	10	8.6	8.2	0	0	0	0	0	1	0
2014-06-05	8	2014-06-05-S8	2014	June	Thursday	452	414	645	0	6.799443849	14.15349205	0	0	33.42596059	30.22255692	36.73165287	0	0	0	4.8	1	10	8.6	8.2	0	0	0	0	0	1	0
2014-06-05	9	2014-06-05-S9	2014	June	Thursday	3311	1104	2487	467.7806698	757.357953	442.4481817	22.54805524	823.2176176	364.6033248	46.41193545	54.55803581	0	1.253261912	0	4.8	1	10	8.6	8.2	0	0	0	0	0	1	0
2014-06-05	10	2014-06-05-S10	2014	June	Thursday	353	286	342	2560.42969	466.2344418	954.9420954	0	89.51918374	1127.577637	27.56902984	218.861426	0	12.60281134	0	4.8	1	10	8.6	8.2	0	0	0	0	0	1	0
2014-06-05	11	2014-06-05-S11	2014	June	Thursday	89	153	143	0	2.437886903	24.68290872	0	7.642069009	23.16187244	1.643096317	11.96917916	0	1.029126224	0	4.8	1	10	8.6	8.2	0	0	0	0	0	1	0
2014-06-05	12	2014-06-05-S12	2014	June	Thursday	223	331	291	0	10.3407849	97.34575609	0	42.69144928	130.1984391	85.99940564	87.89431566	0	0.9115988965	0	4.8	1	10	8.6	8.2	0	0	0	0	0	1	0
2014-06-05	13	2014-06-05-S13	2014	June	Thursday	5186	1210	3195	9721.412034	1743.859577	235.031539	2718.448749	207.4205368	465.0464356	108.5688175	73.16649676	164.0783952	5.890098174	0.0004075409326	4.8	1	10	8.6	8.2	0	0	0	0	0	1	0
2014-06-05	14	2014-06-05-S14	2014	June	Thursday	951	489	1269	589.5334227	47.02958357	23.43994648	0	0	45.63140827	17.97222664	6.345431399	0	0.08062123497	0.009012331905	4.8	1	10	8.6	8.2	0	0	0	0	0	1	0
2014-06-05	15	2014-06-05-S15	2014	June	Thursday	741	1665	1987	0	3370.047244	3805.565539	0	1408.701052	2072.186799	192.4556049	222.1441928	0	22.69335609	0.2916802708	4.8	1	10	8.6	8.2	0	0	0	0	0	1	0
2014-06-05	16	2014-06-05-S16	2014	June	Thursday	1002	2204	1309	2011.206619	1442.729521	799.5225018	0	215.1688438	799.8285174	73.53990174	56.35406329	0	88.66138652	1.041656459	4.8	1	10	8.6	8.2	0	0	0	0	0	1	0
2014-06-05	17	2014-06-05-S17	2014	June	Thursday	1933	1301	1146	2051.12922	2068.394442	940.2149155	2650.164489	969.8757116	551.0912246	69.18957652	35.47878898	8.698225033	7.855544804	0.230532198	4.8	1	10	8.6	8.2	0	0	0	0	0	1	0
2014-06-05	18	2014-06-05-S18	2014	June	Thursday	1711	599	1375	1173.011522	1623.593551	657.4687617	1239.877456	480.2842641	422.3259973	47.03476873	28.33001919	1.641829105	15.32212843	0.2027131459	4.8	1	10	8.6	8.2	0	0	0	0	0	1	0
2014-06-05	19	2014-06-05-S19	2014	June	Thursday	166	961	889	75.63248404	534.9150773	1482.401587	0	452.8617415	379.4483956	46.15460757	30.43689413	0	23.0767839	0.01349693715	4.8	1	10	8.6	8.2	0	0	0	0	0	1	0
2014-06-05	20	2014-06-05-S20	2014	June	Thursday	134	636	568	19.39785975	10.77853336	231.7055799	0	19.76937143	13.75543989	0	1.077314669	0	1.294864474	0	4.8	1	10	8.6	8.2	0	0	0	0	0	1	0
2014-06-05	21	2014-06-05-S21	2014	June	Thursday	270	1186	1028	249.7788975	270.5102482	766.6093246	0	184.6522819	534.2133396	18.07329324	43.77183313	0	5.802942058	0.07444857283	4.8	1	10	8.6	8.2	0	0	0	0	0	1	0
2014-06-05	22	2014-06-05-S22	2014	June	Thursday	2521	2649	3672	3464.111689	1258.31764	483.5500437	0	241.1141153	438.5672632	93.96393154	55.28654819	0	20.23653163	0.6750730863	4.8	1	10	8.6	8.2	0	0	0	0	0	1	0
2014-06-05	23	2014-06-05-S23	2014	June	Thursday	989	588	611	2162.440902	1677.782056	587.1087997	731.5392992	728.268793	1083.715142	176.6898684	151.067717	0	2.117290182	0.4980117448	4.8	1	10	8.6	8.2	0	0	0	0	0	1	0
2014-06-05	24	2014-06-05-S24	2014	June	Thursday	3326	1717	3242	1634.426227	745.5483213	577.9401699	431.5923545	399.9925335	1166.428347	138.2403838	118.7910689	171.4615611	3.391480257	0.3141835048	4.8	1	10	8.6	8.2	0	0	0	0	0	1	0
2014-06-05	25	2014-06-05-S25	2014	June	Thursday	845	685	1161	0	15.69662926	3.646166788	9.512028071	0	3.932976904	2.110552602	0.5826700203	0	0.007205972041	0	4.8	1	10	8.6	8.2	0	0	0	0	0	1	0
2014-06-05	26	2014-06-05-S26	2014	June	Thursday	773	1758	687	132.8458288	352.6663888	637.6924434	53.91259482	127.8524527	627.8457127	164.581214	91.58394128	9.095137907	12.89885411	0.185841016	4.8	1	10	8.6	8.2	0	0	0	0	0	1	0
2014-06-05	27	2014-06-05-S27	2014	June	Thursday	191	262	191	14.53534693	155.8831232	200.3888786	21.57107761	12.83528422	91.89064123	44.41089466	38.96793453	2.121714044	9.626801807	5.530776921	4.8	1	10	8.6	8.2	0	0	0	0	0	1	0
2014-06-05	28	2014-06-05-S28	2014	June	Thursday	1423	1269	2224	378.608563	774.0609057	411.3396249	57.05728533	275.4535777	54.2351342	112.4192789	13.98731637	5.924210273	0.3225669608	0.365043275	4.8	1	10	8.6	8.2	0	0	0	0	0	1	0
2014-06-05	29	2014-06-05-S29	2014	June	Thursday	472	667	771	270.0589244	48.10205962	71.55879786	432.6604411	0	10.52511198	10.40901033	1.29137635	47.69144843	0.2681178555	0.04543963389	4.8	1	10	8.6	8.2	0	0	0	0	0	1	0
2014-06-05	31	2014-06-05-S31	2014	June	Thursday	195	448	377	0	43.74570949	553.7005257	258.170456	17.52564699	58.82787828	4.178578686	18.72551618	91.85770686	3.452772353	0	4.8	1	10	8.6	8.2	0	0	0	0	0	1	0
2014-06-05	32	2014-06-05-S32	2014	June	Thursday	1138	1909	2307	1745.785441	755.4856195	440.9360458	0	84.80742211	377.894298	50.60312862	27.75699012	0	12.21085085	0.3735861871	4.8	1	10	8.6	8.2	0	0	0	0	0	1	0
2014-06-05	33	2014-06-05-S33	2014	June	Thursday	517	319	410	243.198055	412.9285057	80.34731992	104.1720893	172.4419179	141.5742024	28.69534219	16.03817685	4.78027053	0.3912652395	0.02239551908	4.8	1	10	8.6	8.2	0	0	0	0	0	1	0
2014-06-06	1	2014-06-06-S1	2014	June	Friday	746	3381	3354	105.0234086	1509.889606	880.0720904	0	99.06161782	253.5120553	59.59623947	17.92284298	0	40.75153294	0.4522389903	2.2	1	12.9	9.7	9.3	0	0	0	0	0	0	1
2014-06-06	2	2014-06-06-S2	2014	June	Friday	700	3627	2774	52.96107936	185.1770496	277.8093558	0	92.46483568	98.48995343	4.878133038	6.90331928	0	22.28779018	0.0938505644	2.2	1	12.9	9.7	9.3	0	0	0	0	0	0	1
2014-06-06	3	2014-06-06-S3	2014	June	Friday	802	2621	3050	0	1073.81836	1491.15901	0	82.20509542	445.3849775	69.56428167	41.87491403	0	7.394755361	0.2674825307	2.2	1	12.9	9.7	9.3	0	0	0	0	0	0	1
2014-06-06	4	2014-06-06-S4	2014	June	Friday	1205	4041	3917	1098.62823	1337.197368	854.0242576	0	251.885962	860.9534242	117.4593764	65.09807053	0	48.26377041	0.2822376616	2.2	1	12.9	9.7	9.3	0	0	0	0	0	0	1
2014-06-06	5	2014-06-06-S5	2014	June	Friday	1442	1736	2732	2692.217814	247.1702845	154.6457014	245.1090186	0	82.35078281	47.01333539	9.175212365	93.2998235	0.8221437905	0.1305349219	2.2	1	12.9	9.7	9.3	0	0	0	0	0	0	1
2014-06-06	6	2014-06-06-S6	2014	June	Friday	2152	1837	2243	2760.25086	210.8239811	84.30281614	76.09853449	0	12.75829541	61.27733377	1.697166863	0	0.1954980722	0.111761838	2.2	1	12.9	9.7	9.3	0	0	0	0	0	0	1
2014-06-06	7	2014-06-06-S7	2014	June	Friday	326	608	347	9.741064563	8.406525956	7.55685691	0	10.23633254	5.715116898	0	0.1731402867	0	0.08996739219	0.09752742774	2.2	1	12.9	9.7	9.3	0	0	0	0	0	0	1
2014-06-06	8	2014-06-06-S8	2014	June	Friday	420	479	527	0	6.799443849	14.15349205	0	0	33.42596059	30.22255692	36.73165287	0	0	0	2.2	1	12.9	9.7	9.3	0	0	0	0	0	0	1
2014-06-06	9	2014-06-06-S9	2014	June	Friday	3097	1016	2025	467.7806698	757.357953	442.4481817	22.54805524	823.2176176	364.6033248	46.41193545	54.55803581	0	1.253261912	0	2.2	1	12.9	9.7	9.3	0	0	0	0	0	0	1
2014-06-06	10	2014-06-06-S10	2014	June	Friday	298	314	418	2560.42969	466.2344418	954.9420954	0	89.51918374	1127.577637	27.56902984	218.861426	0	12.60281134	0	2.2	1	12.9	9.7	9.3	0	0	0	0	0	0	1
2014-06-06	11	2014-06-06-S11	2014	June	Friday	90	192	257	0	2.437886903	24.68290872	0	7.642069009	23.16187244	1.643096317	11.96917916	0	1.029126224	0	2.2	1	12.9	9.7	9.3	0	0	0	0	0	0	1
2014-06-06	12	2014-06-06-S12	2014	June	Friday	222	378	436	0	10.3407849	97.34575609	0	42.69144928	130.1984391	85.99940564	87.89431566	0	0.9115988965	0	2.2	1	12.9	9.7	9.3	0	0	0	0	0	0	1
2014-06-06	13	2014-06-06-S13	2014	June	Friday	4916	1204	2594	9721.412034	1743.859577	235.031539	2718.448749	207.4205368	465.0464356	108.5688175	73.16649676	164.0783952	5.890098174	0.0004075409326	2.2	1	12.9	9.7	9.3	0	0	0	0	0	0	1
2014-06-06	14	2014-06-06-S14	2014	June	Friday	918	648	1143	589.5334227	47.02958357	23.43994648	0	0	45.63140827	17.97222664	6.345431399	0	0.08062123497	0.009012331905	2.2	1	12.9	9.7	9.3	0	0	0	0	0	0	1
2014-06-06	15	2014-06-06-S15	2014	June	Friday	674	1775	2243	0	3370.047244	3805.565539	0	1408.701052	2072.186799	192.4556049	222.1441928	0	22.69335609	0.2916802708	2.2	1	12.9	9.7	9.3	0	0	0	0	0	0	1
2014-06-06	16	2014-06-06-S16	2014	June	Friday	965	2489	1679	2011.206619	1442.729521	799.5225018	0	215.1688438	799.8285174	73.53990174	56.35406329	0	88.66138652	1.041656459	2.2	1	12.9	9.7	9.3	0	0	0	0	0	0	1
2014-06-06	17	2014-06-06-S17	2014	June	Friday	1771	1199	1000	2051.12922	2068.394442	940.2149155	2650.164489	969.8757116	551.0912246	69.18957652	35.47878898	8.698225033	7.855544804	0.230532198	2.2	1	12.9	9.7	9.3	0	0	0	0	0	0	1
2014-06-06	18	2014-06-06-S18	2014	June	Friday	1757	548	1085	1173.011522	1623.593551	657.4687617	1239.877456	480.2842641	422.3259973	47.03476873	28.33001919	1.641829105	15.32212843	0.2027131459	2.2	1	12.9	9.7	9.3	0	0	0	0	0	0	1
2014-06-06	19	2014-06-06-S19	2014	June	Friday	162	1025	1148	75.63248404	534.9150773	1482.401587	0	452.8617415	379.4483956	46.15460757	30.43689413	0	23.0767839	0.01349693715	2.2	1	12.9	9.7	9.3	0	0	0	0	0	0	1
2014-06-06	20	2014-06-06-S20	2014	June	Friday	138	816	823	19.39785975	10.77853336	231.7055799	0	19.76937143	13.75543989	0	1.077314669	0	1.294864474	0	2.2	1	12.9	9.7	9.3	0	0	0	0	0	0	1
2014-06-06	21	2014-06-06-S21	2014	June	Friday	268	1353	1270	249.7788975	270.5102482	766.6093246	0	184.6522819	534.2133396	18.07329324	43.77183313	0	5.802942058	0.07444857283	2.2	1	12.9	9.7	9.3	0	0	0	0	0	0	1
2014-06-06	22	2014-06-06-S22	2014	June	Friday	2397	2845	3722	3464.111689	1258.31764	483.5500437	0	241.1141153	438.5672632	93.96393154	55.28654819	0	20.23653163	0.6750730863	2.2	1	12.9	9.7	9.3	0	0	0	0	0	0	1
2014-06-06	23	2014-06-06-S23	2014	June	Friday	899	649	726	2162.440902	1677.782056	587.1087997	731.5392992	728.268793	1083.715142	176.6898684	151.067717	0	2.117290182	0.4980117448	2.2	1	12.9	9.7	9.3	0	0	0	0	0	0	1
2014-06-06	24	2014-06-06-S24	2014	June	Friday	3165	1801	3169	1634.426227	745.5483213	577.9401699	431.5923545	399.9925335	1166.428347	138.2403838	118.7910689	171.4615611	3.391480257	0.3141835048	2.2	1	12.9	9.7	9.3	0	0	0	0	0	0	1
2014-06-06	25	2014-06-06-S25	2014	June	Friday	760	988	1229	0	15.69662926	3.646166788	9.512028071	0	3.932976904	2.110552602	0.5826700203	0	0.007205972041	0	2.2	1	12.9	9.7	9.3	0	0	0	0	0	0	1
2014-06-06	26	2014-06-06-S26	2014	June	Friday	780	1898	592	132.8458288	352.6663888	637.6924434	53.91259482	127.8524527	627.8457127	164.581214	91.58394128	9.095137907	12.89885411	0.185841016	2.2	1	12.9	9.7	9.3	0	0	0	0	0	0	1
2014-06-06	27	2014-06-06-S27	2014	June	Friday	194	401	176	14.53534693	155.8831232	200.3888786	21.57107761	12.83528422	91.89064123	44.41089466	38.96793453	2.121714044	9.626801807	5.530776921	2.2	1	12.9	9.7	9.3	0	0	0	0	0	0	1
2014-06-06	28	2014-06-06-S28	2014	June	Friday	1363	1429	2151	378.608563	774.0609057	411.3396249	57.05728533	275.4535777	54.2351342	112.4192789	13.98731637	5.924210273	0.3225669608	0.365043275	2.2	1	12.9	9.7	9.3	0	0	0	0	0	0	1
2014-06-06	29	2014-06-06-S29	2014	June	Friday	487	805	738	270.0589244	48.10205962	71.55879786	432.6604411	0	10.52511198	10.40901033	1.29137635	47.69144843	0.2681178555	0.04543963389	2.2	1	12.9	9.7	9.3	0	0	0	0	0	0	1
2014-06-06	31	2014-06-06-S31	2014	June	Friday	189	456	451	0	43.74570949	553.7005257	258.170456	17.52564699	58.82787828	4.178578686	18.72551618	91.85770686	3.452772353	0	2.2	1	12.9	9.7	9.3	0	0	0	0	0	0	1
2014-06-06	32	2014-06-06-S32	2014	June	Friday	1108	1915	2627	1745.785441	755.4856195	440.9360458	0	84.80742211	377.894298	50.60312862	27.75699012	0	12.21085085	0.3735861871	2.2	1	12.9	9.7	9.3	0	0	0	0	0	0	1
2014-06-06	33	2014-06-06-S33	2014	June	Friday	477	271	328	243.198055	412.9285057	80.34731992	104.1720893	172.4419179	141.5742024	28.69534219	16.03817685	4.78027053	0.3912652395	0.02239551908	2.2	1	12.9	9.7	9.3	0	0	0	0	0	0	1
2014-06-09	1	2014-06-09-S1	2014	June	Monday	240	2990	1554	105.0234086	1509.889606	880.0720904	0	99.06161782	253.5120553	59.59623947	17.92284298	0	40.75153294	0.4522389903	0	0	9.2	10.1	9.3	0	0	1	0	0	0	0
2014-06-09	2	2014-06-09-S2	2014	June	Monday	234	2998	1228	52.96107936	185.1770496	277.8093558	0	92.46483568	98.48995343	4.878133038	6.90331928	0	22.28779018	0.0938505644	0	0	9.2	10.1	9.3	0	0	1	0	0	0	0
2014-06-09	3	2014-06-09-S3	2014	June	Monday	338	2384	2258	0	1073.81836	1491.15901	0	82.20509542	445.3849775	69.56428167	41.87491403	0	7.394755361	0.2674825307	0	0	9.2	10.1	9.3	0	0	1	0	0	0	0
2014-06-09	4	2014-06-09-S4	2014	June	Monday	360	3349	2198	1098.62823	1337.197368	854.0242576	0	251.885962	860.9534242	117.4593764	65.09807053	0	48.26377041	0.2822376616	0	0	9.2	10.1	9.3	0	0	1	0	0	0	0
2014-06-09	5	2014-06-09-S5	2014	June	Monday	272	2266	1567	2692.217814	247.1702845	154.6457014	245.1090186	0	82.35078281	47.01333539	9.175212365	93.2998235	0.8221437905	0.1305349219	0	0	9.2	10.1	9.3	0	0	1	0	0	0	0
2014-06-09	6	2014-06-09-S6	2014	June	Monday	347	1508	1105	2760.25086	210.8239811	84.30281614	76.09853449	0	12.75829541	61.27733377	1.697166863	0	0.1954980722	0.111761838	0	0	9.2	10.1	9.3	0	0	1	0	0	0	0
2014-06-09	7	2014-06-09-S7	2014	June	Monday	110	1802	2805	9.741064563	8.406525956	7.55685691	0	10.23633254	5.715116898	0	0.1731402867	0	0.08996739219	0.09752742774	0	0	9.2	10.1	9.3	0	0	1	0	0	0	0
2014-06-09	8	2014-06-09-S8	2014	June	Monday	108	356	164	0	6.799443849	14.15349205	0	0	33.42596059	30.22255692	36.73165287	0	0	0	0	0	9.2	10.1	9.3	0	0	1	0	0	0	0
2014-06-09	9	2014-06-09-S9	2014	June	Monday	128	165	154	467.7806698	757.357953	442.4481817	22.54805524	823.2176176	364.6033248	46.41193545	54.55803581	0	1.253261912	0	0	0	9.2	10.1	9.3	0	0	1	0	0	0	0
2014-06-09	10	2014-06-09-S10	2014	June	Monday	42	84	77	2560.42969	466.2344418	954.9420954	0	89.51918374	1127.577637	27.56902984	218.861426	0	12.60281134	0	0	0	9.2	10.1	9.3	0	0	1	0	0	0	0
2014-06-09	11	2014-06-09-S11	2014	June	Monday	36	330	134	0	2.437886903	24.68290872	0	7.642069009	23.16187244	1.643096317	11.96917916	0	1.029126224	0	0	0	9.2	10.1	9.3	0	0	1	0	0	0	0
2014-06-09	12	2014-06-09-S12	2014	June	Monday	126	486	210	0	10.3407849	97.34575609	0	42.69144928	130.1984391	85.99940564	87.89431566	0	0.9115988965	0	0	0	9.2	10.1	9.3	0	0	1	0	0	0	0
2014-06-09	13	2014-06-09-S13	2014	June	Monday	41	90	64	9721.412034	1743.859577	235.031539	2718.448749	207.4205368	465.0464356	108.5688175	73.16649676	164.0783952	5.890098174	0.0004075409326	0	0	9.2	10.1	9.3	0	0	1	0	0	0	0
2014-06-09	14	2014-06-09-S14	2014	June	Monday	135	603	540	589.5334227	47.02958357	23.43994648	0	0	45.63140827	17.97222664	6.345431399	0	0.08062123497	0.009012331905	0	0	9.2	10.1	9.3	0	0	1	0	0	0	0
2014-06-09	15	2014-06-09-S15	2014	June	Monday	132	1614	1313	0	3370.047244	3805.565539	0	1408.701052	2072.186799	192.4556049	222.1441928	0	22.69335609	0.2916802708	0	0	9.2	10.1	9.3	0	0	1	0	0	0	0
2014-06-09	16	2014-06-09-S16	2014	June	Monday	292	1447	374	2011.206619	1442.729521	799.5225018	0	215.1688438	799.8285174	73.53990174	56.35406329	0	88.66138652	1.041656459	0	0	9.2	10.1	9.3	0	0	1	0	0	0	0
2014-06-09	17	2014-06-09-S17	2014	June	Monday	97	339	268	2051.12922	2068.394442	940.2149155	2650.164489	969.8757116	551.0912246	69.18957652	35.47878898	8.698225033	7.855544804	0.230532198	0	0	9.2	10.1	9.3	0	0	1	0	0	0	0
2014-06-09	18	2014-06-09-S18	2014	June	Monday	76	197	92	1173.011522	1623.593551	657.4687617	1239.877456	480.2842641	422.3259973	47.03476873	28.33001919	1.641829105	15.32212843	0.2027131459	0	0	9.2	10.1	9.3	0	0	1	0	0	0	0
2014-06-09	19	2014-06-09-S19	2014	June	Monday	109	1130	928	75.63248404	534.9150773	1482.401587	0	452.8617415	379.4483956	46.15460757	30.43689413	0	23.0767839	0.01349693715	0	0	9.2	10.1	9.3	0	0	1	0	0	0	0
2014-06-09	20	2014-06-09-S20	2014	June	Monday	29	770	474	19.39785975	10.77853336	231.7055799	0	19.76937143	13.75543989	0	1.077314669	0	1.294864474	0	0	0	9.2	10.1	9.3	0	0	1	0	0	0	0
2014-06-09	21	2014-06-09-S21	2014	June	Monday	92	896	794	249.7788975	270.5102482	766.6093246	0	184.6522819	534.2133396	18.07329324	43.77183313	0	5.802942058	0.07444857283	0	0	9.2	10.1	9.3	0	0	1	0	0	0	0
2014-06-09	22	2014-06-09-S22	2014	June	Monday	587	2471	2025	3464.111689	1258.31764	483.5500437	0	241.1141153	438.5672632	93.96393154	55.28654819	0	20.23653163	0.6750730863	0	0	9.2	10.1	9.3	0	0	1	0	0	0	0
2014-06-09	23	2014-06-09-S23	2014	June	Monday	141	164	154	2162.440902	1677.782056	587.1087997	731.5392992	728.268793	1083.715142	176.6898684	151.067717	0	2.117290182	0.4980117448	0	0	9.2	10.1	9.3	0	0	1	0	0	0	0
2014-06-09	24	2014-06-09-S24	2014	June	Monday	317	685	624	1634.426227	745.5483213	577.9401699	431.5923545	399.9925335	1166.428347	138.2403838	118.7910689	171.4615611	3.391480257	0.3141835048	0	0	9.2	10.1	9.3	0	0	1	0	0	0	0
2014-06-09	25	2014-06-09-S25	2014	June	Monday	187	1245	777	0	15.69662926	3.646166788	9.512028071	0	3.932976904	2.110552602	0.5826700203	0	0.007205972041	0	0	0	9.2	10.1	9.3	0	0	1	0	0	0	0
2014-06-09	26	2014-06-09-S26	2014	June	Monday	184	621	365	132.8458288	352.6663888	637.6924434	53.91259482	127.8524527	627.8457127	164.581214	91.58394128	9.095137907	12.89885411	0.185841016	0	0	9.2	10.1	9.3	0	0	1	0	0	0	0
2014-06-09	27	2014-06-09-S27	2014	June	Monday	28	97	79	14.53534693	155.8831232	200.3888786	21.57107761	12.83528422	91.89064123	44.41089466	38.96793453	2.121714044	9.626801807	5.530776921	0	0	9.2	10.1	9.3	0	0	1	0	0	0	0
2014-06-09	28	2014-06-09-S28	2014	June	Monday	166	1746	1630	378.608563	774.0609057	411.3396249	57.05728533	275.4535777	54.2351342	112.4192789	13.98731637	5.924210273	0.3225669608	0.365043275	0	0	9.2	10.1	9.3	0	0	1	0	0	0	0
2014-06-09	29	2014-06-09-S29	2014	June	Monday	172	1461	603	270.0589244	48.10205962	71.55879786	432.6604411	0	10.52511198	10.40901033	1.29137635	47.69144843	0.2681178555	0.04543963389	0	0	9.2	10.1	9.3	0	0	1	0	0	0	0
2014-06-09	31	2014-06-09-S31	2014	June	Monday	89	584	403	0	43.74570949	553.7005257	258.170456	17.52564699	58.82787828	4.178578686	18.72551618	91.85770686	3.452772353	0	0	0	9.2	10.1	9.3	0	0	1	0	0	0	0
2014-06-09	32	2014-06-09-S32	2014	June	Monday	210	2165	1222	1745.785441	755.4856195	440.9360458	0	84.80742211	377.894298	50.60312862	27.75699012	0	12.21085085	0.3735861871	0	0	9.2	10.1	9.3	0	0	1	0	0	0	0
2014-06-09	33	2014-06-09-S33	2014	June	Monday	79	124	177	243.198055	412.9285057	80.34731992	104.1720893	172.4419179	141.5742024	28.69534219	16.03817685	4.78027053	0.3912652395	0.02239551908	0	0	9.2	10.1	9.3	0	0	1	0	0	0	0
2014-06-09	34	2014-06-09-S34	2014	June	Monday	62	225	446	68.89908213	301.2752368	62.25362791	1262.365158	330.4862347	165.6022975	34.37704937	18.8119207	128.1590998	0.3533577811	0.1632204243	0	0	9.2	10.1	9.3	0	0	1	0	0	0	0
2014-06-10	1	2014-06-10-S1	2014	June	Tuesday	705	3080	2080	105.0234086	1509.889606	880.0720904	0	99.06161782	253.5120553	59.59623947	17.92284298	0	40.75153294	0.4522389903	0	0	10.7	8.4	7.5	0	0	0	1	0	0	0
2014-06-10	2	2014-06-10-S2	2014	June	Tuesday	637	2887	1676	52.96107936	185.1770496	277.8093558	0	92.46483568	98.48995343	4.878133038	6.90331928	0	22.28779018	0.0938505644	0	0	10.7	8.4	7.5	0	0	0	1	0	0	0
2014-06-10	3	2014-06-10-S3	2014	June	Tuesday	837	2543	2330	0	1073.81836	1491.15901	0	82.20509542	445.3849775	69.56428167	41.87491403	0	7.394755361	0.2674825307	0	0	10.7	8.4	7.5	0	0	0	1	0	0	0
2014-06-10	4	2014-06-10-S4	2014	June	Tuesday	1195	3280	2751	1098.62823	1337.197368	854.0242576	0	251.885962	860.9534242	117.4593764	65.09807053	0	48.26377041	0.2822376616	0	0	10.7	8.4	7.5	0	0	0	1	0	0	0
2014-06-10	5	2014-06-10-S5	2014	June	Tuesday	1485	1291	2373	2692.217814	247.1702845	154.6457014	245.1090186	0	82.35078281	47.01333539	9.175212365	93.2998235	0.8221437905	0.1305349219	0	0	10.7	8.4	7.5	0	0	0	1	0	0	0
2014-06-10	6	2014-06-10-S6	2014	June	Tuesday	2094	1564	2165	2760.25086	210.8239811	84.30281614	76.09853449	0	12.75829541	61.27733377	1.697166863	0	0.1954980722	0.111761838	0	0	10.7	8.4	7.5	0	0	0	1	0	0	0
2014-06-10	7	2014-06-10-S7	2014	June	Tuesday	350	417	416	9.741064563	8.406525956	7.55685691	0	10.23633254	5.715116898	0	0.1731402867	0	0.08996739219	0.09752742774	0	0	10.7	8.4	7.5	0	0	0	1	0	0	0
2014-06-10	8	2014-06-10-S8	2014	June	Tuesday	471	421	661	0	6.799443849	14.15349205	0	0	33.42596059	30.22255692	36.73165287	0	0	0	0	0	10.7	8.4	7.5	0	0	0	1	0	0	0
2014-06-10	9	2014-06-10-S9	2014	June	Tuesday	3229	975	2507	467.7806698	757.357953	442.4481817	22.54805524	823.2176176	364.6033248	46.41193545	54.55803581	0	1.253261912	0	0	0	10.7	8.4	7.5	0	0	0	1	0	0	0
2014-06-10	10	2014-06-10-S10	2014	June	Tuesday	269	276	281	2560.42969	466.2344418	954.9420954	0	89.51918374	1127.577637	27.56902984	218.861426	0	12.60281134	0	0	0	10.7	8.4	7.5	0	0	0	1	0	0	0
2014-06-10	11	2014-06-10-S11	2014	June	Tuesday	99	197	150	0	2.437886903	24.68290872	0	7.642069009	23.16187244	1.643096317	11.96917916	0	1.029126224	0	0	0	10.7	8.4	7.5	0	0	0	1	0	0	0
2014-06-10	12	2014-06-10-S12	2014	June	Tuesday	239	315	315	0	10.3407849	97.34575609	0	42.69144928	130.1984391	85.99940564	87.89431566	0	0.9115988965	0	0	0	10.7	8.4	7.5	0	0	0	1	0	0	0
2014-06-10	13	2014-06-10-S13	2014	June	Tuesday	5083	1317	3383	9721.412034	1743.859577	235.031539	2718.448749	207.4205368	465.0464356	108.5688175	73.16649676	164.0783952	5.890098174	0.0004075409326	0	0	10.7	8.4	7.5	0	0	0	1	0	0	0
2014-06-10	14	2014-06-10-S14	2014	June	Tuesday	894	493	1251	589.5334227	47.02958357	23.43994648	0	0	45.63140827	17.97222664	6.345431399	0	0.08062123497	0.009012331905	0	0	10.7	8.4	7.5	0	0	0	1	0	0	0
2014-06-10	15	2014-06-10-S15	2014	June	Tuesday	669	1783	1929	0	3370.047244	3805.565539	0	1408.701052	2072.186799	192.4556049	222.1441928	0	22.69335609	0.2916802708	0	0	10.7	8.4	7.5	0	0	0	1	0	0	0
2014-06-10	16	2014-06-10-S16	2014	June	Tuesday	1010	2114	1073	2011.206619	1442.729521	799.5225018	0	215.1688438	799.8285174	73.53990174	56.35406329	0	88.66138652	1.041656459	0	0	10.7	8.4	7.5	0	0	0	1	0	0	0
2014-06-10	17	2014-06-10-S17	2014	June	Tuesday	1830	1218	1167	2051.12922	2068.394442	940.2149155	2650.164489	969.8757116	551.0912246	69.18957652	35.47878898	8.698225033	7.855544804	0.230532198	0	0	10.7	8.4	7.5	0	0	0	1	0	0	0
2014-06-10	18	2014-06-10-S18	2014	June	Tuesday	1750	634	1520	1173.011522	1623.593551	657.4687617	1239.877456	480.2842641	422.3259973	47.03476873	28.33001919	1.641829105	15.32212843	0.2027131459	0	0	10.7	8.4	7.5	0	0	0	1	0	0	0
2014-06-10	19	2014-06-10-S19	2014	June	Tuesday	151	953	869	75.63248404	534.9150773	1482.401587	0	452.8617415	379.4483956	46.15460757	30.43689413	0	23.0767839	0.01349693715	0	0	10.7	8.4	7.5	0	0	0	1	0	0	0
2014-06-10	20	2014-06-10-S20	2014	June	Tuesday	140	517	542	19.39785975	10.77853336	231.7055799	0	19.76937143	13.75543989	0	1.077314669	0	1.294864474	0	0	0	10.7	8.4	7.5	0	0	0	1	0	0	0
2014-06-10	21	2014-06-10-S21	2014	June	Tuesday	271	1169	914	249.7788975	270.5102482	766.6093246	0	184.6522819	534.2133396	18.07329324	43.77183313	0	5.802942058	0.07444857283	0	0	10.7	8.4	7.5	0	0	0	1	0	0	0
2014-06-10	22	2014-06-10-S22	2014	June	Tuesday	2551	2830	3575	3464.111689	1258.31764	483.5500437	0	241.1141153	438.5672632	93.96393154	55.28654819	0	20.23653163	0.6750730863	0	0	10.7	8.4	7.5	0	0	0	1	0	0	0
2014-06-10	23	2014-06-10-S23	2014	June	Tuesday	931	538	650	2162.440902	1677.782056	587.1087997	731.5392992	728.268793	1083.715142	176.6898684	151.067717	0	2.117290182	0.4980117448	0	0	10.7	8.4	7.5	0	0	0	1	0	0	0
2014-06-10	24	2014-06-10-S24	2014	June	Tuesday	3335	1691	3289	1634.426227	745.5483213	577.9401699	431.5923545	399.9925335	1166.428347	138.2403838	118.7910689	171.4615611	3.391480257	0.3141835048	0	0	10.7	8.4	7.5	0	0	0	1	0	0	0
2014-06-10	25	2014-06-10-S25	2014	June	Tuesday	629	549	929	0	15.69662926	3.646166788	9.512028071	0	3.932976904	2.110552602	0.5826700203	0	0.007205972041	0	0	0	10.7	8.4	7.5	0	0	0	1	0	0	0
2014-06-10	26	2014-06-10-S26	2014	June	Tuesday	578	1555	571	132.8458288	352.6663888	637.6924434	53.91259482	127.8524527	627.8457127	164.581214	91.58394128	9.095137907	12.89885411	0.185841016	0	0	10.7	8.4	7.5	0	0	0	1	0	0	0
2014-06-10	27	2014-06-10-S27	2014	June	Tuesday	152	260	182	14.53534693	155.8831232	200.3888786	21.57107761	12.83528422	91.89064123	44.41089466	38.96793453	2.121714044	9.626801807	5.530776921	0	0	10.7	8.4	7.5	0	0	0	1	0	0	0
2014-06-10	28	2014-06-10-S28	2014	June	Tuesday	1439	980	2128	378.608563	774.0609057	411.3396249	57.05728533	275.4535777	54.2351342	112.4192789	13.98731637	5.924210273	0.3225669608	0.365043275	0	0	10.7	8.4	7.5	0	0	0	1	0	0	0
2014-06-10	29	2014-06-10-S29	2014	June	Tuesday	611	588	798	270.0589244	48.10205962	71.55879786	432.6604411	0	10.52511198	10.40901033	1.29137635	47.69144843	0.2681178555	0.04543963389	0	0	10.7	8.4	7.5	0	0	0	1	0	0	0
2014-06-10	30	2014-06-10-S30	2014	June	Tuesday	323	864	714	136.2506411	239.9459631	1144.335781	0	270.8676272	324.0116525	29.26970217	32.62737798	0	7.795139564	0.02159006014	0	0	10.7	8.4	7.5	0	0	0	1	0	0	0
2014-06-10	31	2014-06-10-S31	2014	June	Tuesday	212	389	428	0	43.74570949	553.7005257	258.170456	17.52564699	58.82787828	4.178578686	18.72551618	91.85770686	3.452772353	0	0	0	10.7	8.4	7.5	0	0	0	1	0	0	0
2014-06-10	32	2014-06-10-S32	2014	June	Tuesday	1213	1963	2194	1745.785441	755.4856195	440.9360458	0	84.80742211	377.894298	50.60312862	27.75699012	0	12.21085085	0.3735861871	0	0	10.7	8.4	7.5	0	0	0	1	0	0	0
2014-06-10	33	2014-06-10-S33	2014	June	Tuesday	458	265	449	243.198055	412.9285057	80.34731992	104.1720893	172.4419179	141.5742024	28.69534219	16.03817685	4.78027053	0.3912652395	0.02239551908	0	0	10.7	8.4	7.5	0	0	0	1	0	0	0
2014-06-10	34	2014-06-10-S34	2014	June	Tuesday	255	325	306	68.89908213	301.2752368	62.25362791	1262.365158	330.4862347	165.6022975	34.37704937	18.8119207	128.1590998	0.3533577811	0.1632204243	0	0	10.7	8.4	7.5	0	0	0	1	0	0	0
2014-06-11	1	2014-06-11-S1	2014	June	Wednesday	854	2809	2278	105.0234086	1509.889606	880.0720904	0	99.06161782	253.5120553	59.59623947	17.92284298	0	40.75153294	0.4522389903	0	0	12.1	12	11.6	0	0	0	0	1	0	0
2014-06-11	2	2014-06-11-S2	2014	June	Wednesday	656	3023	1752	52.96107936	185.1770496	277.8093558	0	92.46483568	98.48995343	4.878133038	6.90331928	0	22.28779018	0.0938505644	0	0	12.1	12	11.6	0	0	0	0	1	0	0
2014-06-11	3	2014-06-11-S3	2014	June	Wednesday	808	2335	2535	0	1073.81836	1491.15901	0	82.20509542	445.3849775	69.56428167	41.87491403	0	7.394755361	0.2674825307	0	0	12.1	12	11.6	0	0	0	0	1	0	0
2014-06-11	4	2014-06-11-S4	2014	June	Wednesday	1136	3446	2846	1098.62823	1337.197368	854.0242576	0	251.885962	860.9534242	117.4593764	65.09807053	0	48.26377041	0.2822376616	0	0	12.1	12	11.6	0	0	0	0	1	0	0
2014-06-11	5	2014-06-11-S5	2014	June	Wednesday	1669	1491	2314	2692.217814	247.1702845	154.6457014	245.1090186	0	82.35078281	47.01333539	9.175212365	93.2998235	0.8221437905	0.1305349219	0	0	12.1	12	11.6	0	0	0	0	1	0	0
2014-06-11	6	2014-06-11-S6	2014	June	Wednesday	2206	1533	2154	2760.25086	210.8239811	84.30281614	76.09853449	0	12.75829541	61.27733377	1.697166863	0	0.1954980722	0.111761838	0	0	12.1	12	11.6	0	0	0	0	1	0	0
2014-06-11	7	2014-06-11-S7	2014	June	Wednesday	389	384	516	9.741064563	8.406525956	7.55685691	0	10.23633254	5.715116898	0	0.1731402867	0	0.08996739219	0.09752742774	0	0	12.1	12	11.6	0	0	0	0	1	0	0
2014-06-11	8	2014-06-11-S8	2014	June	Wednesday	459	404	625	0	6.799443849	14.15349205	0	0	33.42596059	30.22255692	36.73165287	0	0	0	0	0	12.1	12	11.6	0	0	0	0	1	0	0
2014-06-11	9	2014-06-11-S9	2014	June	Wednesday	3124	1013	2436	467.7806698	757.357953	442.4481817	22.54805524	823.2176176	364.6033248	46.41193545	54.55803581	0	1.253261912	0	0	0	12.1	12	11.6	0	0	0	0	1	0	0
2014-06-11	10	2014-06-11-S10	2014	June	Wednesday	288	270	318	2560.42969	466.2344418	954.9420954	0	89.51918374	1127.577637	27.56902984	218.861426	0	12.60281134	0	0	0	12.1	12	11.6	0	0	0	0	1	0	0
2014-06-11	11	2014-06-11-S11	2014	June	Wednesday	98	145	126	0	2.437886903	24.68290872	0	7.642069009	23.16187244	1.643096317	11.96917916	0	1.029126224	0	0	0	12.1	12	11.6	0	0	0	0	1	0	0
2014-06-11	12	2014-06-11-S12	2014	June	Wednesday	236	268	266	0	10.3407849	97.34575609	0	42.69144928	130.1984391	85.99940564	87.89431566	0	0.9115988965	0	0	0	12.1	12	11.6	0	0	0	0	1	0	0
2014-06-11	13	2014-06-11-S13	2014	June	Wednesday	5014	1181	3237	9721.412034	1743.859577	235.031539	2718.448749	207.4205368	465.0464356	108.5688175	73.16649676	164.0783952	5.890098174	0.0004075409326	0	0	12.1	12	11.6	0	0	0	0	1	0	0
2014-06-11	14	2014-06-11-S14	2014	June	Wednesday	919	478	1239	589.5334227	47.02958357	23.43994648	0	0	45.63140827	17.97222664	6.345431399	0	0.08062123497	0.009012331905	0	0	12.1	12	11.6	0	0	0	0	1	0	0
2014-06-11	15	2014-06-11-S15	2014	June	Wednesday	699	1720	1965	0	3370.047244	3805.565539	0	1408.701052	2072.186799	192.4556049	222.1441928	0	22.69335609	0.2916802708	0	0	12.1	12	11.6	0	0	0	0	1	0	0
2014-06-11	16	2014-06-11-S16	2014	June	Wednesday	962	2115	1134	2011.206619	1442.729521	799.5225018	0	215.1688438	799.8285174	73.53990174	56.35406329	0	88.66138652	1.041656459	0	0	12.1	12	11.6	0	0	0	0	1	0	0
2014-06-11	17	2014-06-11-S17	2014	June	Wednesday	1878	1156	1267	2051.12922	2068.394442	940.2149155	2650.164489	969.8757116	551.0912246	69.18957652	35.47878898	8.698225033	7.855544804	0.230532198	0	0	12.1	12	11.6	0	0	0	0	1	0	0
2014-06-11	18	2014-06-11-S18	2014	June	Wednesday	1701	600	1453	1173.011522	1623.593551	657.4687617	1239.877456	480.2842641	422.3259973	47.03476873	28.33001919	1.641829105	15.32212843	0.2027131459	0	0	12.1	12	11.6	0	0	0	0	1	0	0
2014-06-11	19	2014-06-11-S19	2014	June	Wednesday	170	958	930	75.63248404	534.9150773	1482.401587	0	452.8617415	379.4483956	46.15460757	30.43689413	0	23.0767839	0.01349693715	0	0	12.1	12	11.6	0	0	0	0	1	0	0
2014-06-11	20	2014-06-11-S20	2014	June	Wednesday	149	657	504	19.39785975	10.77853336	231.7055799	0	19.76937143	13.75543989	0	1.077314669	0	1.294864474	0	0	0	12.1	12	11.6	0	0	0	0	1	0	0
2014-06-11	21	2014-06-11-S21	2014	June	Wednesday	302	1126	827	249.7788975	270.5102482	766.6093246	0	184.6522819	534.2133396	18.07329324	43.77183313	0	5.802942058	0.07444857283	0	0	12.1	12	11.6	0	0	0	0	1	0	0
2014-06-11	22	2014-06-11-S22	2014	June	Wednesday	2520	2699	3476	3464.111689	1258.31764	483.5500437	0	241.1141153	438.5672632	93.96393154	55.28654819	0	20.23653163	0.6750730863	0	0	12.1	12	11.6	0	0	0	0	1	0	0
2014-06-11	23	2014-06-11-S23	2014	June	Wednesday	992	508	624	2162.440902	1677.782056	587.1087997	731.5392992	728.268793	1083.715142	176.6898684	151.067717	0	2.117290182	0.4980117448	0	0	12.1	12	11.6	0	0	0	0	1	0	0
2014-06-11	24	2014-06-11-S24	2014	June	Wednesday	3468	1657	3400	1634.426227	745.5483213	577.9401699	431.5923545	399.9925335	1166.428347	138.2403838	118.7910689	171.4615611	3.391480257	0.3141835048	0	0	12.1	12	11.6	0	0	0	0	1	0	0
2014-06-11	25	2014-06-11-S25	2014	June	Wednesday	687	620	985	0	15.69662926	3.646166788	9.512028071	0	3.932976904	2.110552602	0.5826700203	0	0.007205972041	0	0	0	12.1	12	11.6	0	0	0	0	1	0	0
2014-06-11	26	2014-06-11-S26	2014	June	Wednesday	603	934	606	132.8458288	352.6663888	637.6924434	53.91259482	127.8524527	627.8457127	164.581214	91.58394128	9.095137907	12.89885411	0.185841016	0	0	12.1	12	11.6	0	0	0	0	1	0	0
2014-06-11	27	2014-06-11-S27	2014	June	Wednesday	153	178	167	14.53534693	155.8831232	200.3888786	21.57107761	12.83528422	91.89064123	44.41089466	38.96793453	2.121714044	9.626801807	5.530776921	0	0	12.1	12	11.6	0	0	0	0	1	0	0
2014-06-11	28	2014-06-11-S28	2014	June	Wednesday	1613	1322	2011	378.608563	774.0609057	411.3396249	57.05728533	275.4535777	54.2351342	112.4192789	13.98731637	5.924210273	0.3225669608	0.365043275	0	0	12.1	12	11.6	0	0	0	0	1	0	0
2014-06-11	29	2014-06-11-S29	2014	June	Wednesday	744	765	833	270.0589244	48.10205962	71.55879786	432.6604411	0	10.52511198	10.40901033	1.29137635	47.69144843	0.2681178555	0.04543963389	0	0	12.1	12	11.6	0	0	0	0	1	0	0
2014-06-11	30	2014-06-11-S30	2014	June	Wednesday	293	916	759	136.2506411	239.9459631	1144.335781	0	270.8676272	324.0116525	29.26970217	32.62737798	0	7.795139564	0.02159006014	0	0	12.1	12	11.6	0	0	0	0	1	0	0
2014-06-11	31	2014-06-11-S31	2014	June	Wednesday	193	424	380	0	43.74570949	553.7005257	258.170456	17.52564699	58.82787828	4.178578686	18.72551618	91.85770686	3.452772353	0	0	0	12.1	12	11.6	0	0	0	0	1	0	0
2014-06-11	32	2014-06-11-S32	2014	June	Wednesday	1359	1917	2089	1745.785441	755.4856195	440.9360458	0	84.80742211	377.894298	50.60312862	27.75699012	0	12.21085085	0.3735861871	0	0	12.1	12	11.6	0	0	0	0	1	0	0
2014-06-11	33	2014-06-11-S33	2014	June	Wednesday	497	276	399	243.198055	412.9285057	80.34731992	104.1720893	172.4419179	141.5742024	28.69534219	16.03817685	4.78027053	0.3912652395	0.02239551908	0	0	12.1	12	11.6	0	0	0	0	1	0	0
2014-06-11	34	2014-06-11-S34	2014	June	Wednesday	266	280	308	68.89908213	301.2752368	62.25362791	1262.365158	330.4862347	165.6022975	34.37704937	18.8119207	128.1590998	0.3533577811	0.1632204243	0	0	12.1	12	11.6	0	0	0	0	1	0	0
2014-06-12	1	2014-06-12-S1	2014	June	Thursday	719	2800	2497	105.0234086	1509.889606	880.0720904	0	99.06161782	253.5120553	59.59623947	17.92284298	0	40.75153294	0.4522389903	0	0	12.4	12.8	11.9	0	0	0	0	0	1	0
2014-06-12	2	2014-06-12-S2	2014	June	Thursday	706	3088	1934	52.96107936	185.1770496	277.8093558	0	92.46483568	98.48995343	4.878133038	6.90331928	0	22.28779018	0.0938505644	0	0	12.4	12.8	11.9	0	0	0	0	0	1	0
2014-06-12	3	2014-06-12-S3	2014	June	Thursday	1145	2563	2455	0	1073.81836	1491.15901	0	82.20509542	445.3849775	69.56428167	41.87491403	0	7.394755361	0.2674825307	0	0	12.4	12.8	11.9	0	0	0	0	0	1	0
2014-06-12	4	2014-06-12-S4	2014	June	Thursday	1529	3570	3013	1098.62823	1337.197368	854.0242576	0	251.885962	860.9534242	117.4593764	65.09807053	0	48.26377041	0.2822376616	0	0	12.4	12.8	11.9	0	0	0	0	0	1	0
2014-06-12	5	2014-06-12-S5	2014	June	Thursday	1887	1378	2297	2692.217814	247.1702845	154.6457014	245.1090186	0	82.35078281	47.01333539	9.175212365	93.2998235	0.8221437905	0.1305349219	0	0	12.4	12.8	11.9	0	0	0	0	0	1	0
2014-06-12	6	2014-06-12-S6	2014	June	Thursday	2242	1472	2128	2760.25086	210.8239811	84.30281614	76.09853449	0	12.75829541	61.27733377	1.697166863	0	0.1954980722	0.111761838	0	0	12.4	12.8	11.9	0	0	0	0	0	1	0
2014-06-12	7	2014-06-12-S7	2014	June	Thursday	399	565	389	9.741064563	8.406525956	7.55685691	0	10.23633254	5.715116898	0	0.1731402867	0	0.08996739219	0.09752742774	0	0	12.4	12.8	11.9	0	0	0	0	0	1	0
2014-06-12	8	2014-06-12-S8	2014	June	Thursday	441	413	555	0	6.799443849	14.15349205	0	0	33.42596059	30.22255692	36.73165287	0	0	0	0	0	12.4	12.8	11.9	0	0	0	0	0	1	0
2014-06-12	9	2014-06-12-S9	2014	June	Thursday	3216	994	2443	467.7806698	757.357953	442.4481817	22.54805524	823.2176176	364.6033248	46.41193545	54.55803581	0	1.253261912	0	0	0	12.4	12.8	11.9	0	0	0	0	0	1	0
2014-06-12	10	2014-06-12-S10	2014	June	Thursday	333	323	266	2560.42969	466.2344418	954.9420954	0	89.51918374	1127.577637	27.56902984	218.861426	0	12.60281134	0	0	0	12.4	12.8	11.9	0	0	0	0	0	1	0
2014-06-12	11	2014-06-12-S11	2014	June	Thursday	105	148	106	0	2.437886903	24.68290872	0	7.642069009	23.16187244	1.643096317	11.96917916	0	1.029126224	0	0	0	12.4	12.8	11.9	0	0	0	0	0	1	0
2014-06-12	12	2014-06-12-S12	2014	June	Thursday	243	246	242	0	10.3407849	97.34575609	0	42.69144928	130.1984391	85.99940564	87.89431566	0	0.9115988965	0	0	0	12.4	12.8	11.9	0	0	0	0	0	1	0
2014-06-12	13	2014-06-12-S13	2014	June	Thursday	5069	1155	3193	9721.412034	1743.859577	235.031539	2718.448749	207.4205368	465.0464356	108.5688175	73.16649676	164.0783952	5.890098174	0.0004075409326	0	0	12.4	12.8	11.9	0	0	0	0	0	1	0
2014-06-12	14	2014-06-12-S14	2014	June	Thursday	937	496	1183	589.5334227	47.02958357	23.43994648	0	0	45.63140827	17.97222664	6.345431399	0	0.08062123497	0.009012331905	0	0	12.4	12.8	11.9	0	0	0	0	0	1	0
2014-06-12	15	2014-06-12-S15	2014	June	Thursday	800	1815	1905	0	3370.047244	3805.565539	0	1408.701052	2072.186799	192.4556049	222.1441928	0	22.69335609	0.2916802708	0	0	12.4	12.8	11.9	0	0	0	0	0	1	0
2014-06-12	16	2014-06-12-S16	2014	June	Thursday	961	2156	1246	2011.206619	1442.729521	799.5225018	0	215.1688438	799.8285174	73.53990174	56.35406329	0	88.66138652	1.041656459	0	0	12.4	12.8	11.9	0	0	0	0	0	1	0
2014-06-12	17	2014-06-12-S17	2014	June	Thursday	1896	1355	1313	2051.12922	2068.394442	940.2149155	2650.164489	969.8757116	551.0912246	69.18957652	35.47878898	8.698225033	7.855544804	0.230532198	0	0	12.4	12.8	11.9	0	0	0	0	0	1	0
2014-06-12	18	2014-06-12-S18	2014	June	Thursday	1641	629	1397	1173.011522	1623.593551	657.4687617	1239.877456	480.2842641	422.3259973	47.03476873	28.33001919	1.641829105	15.32212843	0.2027131459	0	0	12.4	12.8	11.9	0	0	0	0	0	1	0
2014-06-12	19	2014-06-12-S19	2014	June	Thursday	163	949	953	75.63248404	534.9150773	1482.401587	0	452.8617415	379.4483956	46.15460757	30.43689413	0	23.0767839	0.01349693715	0	0	12.4	12.8	11.9	0	0	0	0	0	1	0
2014-06-12	20	2014-06-12-S20	2014	June	Thursday	134	633	560	19.39785975	10.77853336	231.7055799	0	19.76937143	13.75543989	0	1.077314669	0	1.294864474	0	0	0	12.4	12.8	11.9	0	0	0	0	0	1	0
2014-06-12	21	2014-06-12-S21	2014	June	Thursday	288	1139	892	249.7788975	270.5102482	766.6093246	0	184.6522819	534.2133396	18.07329324	43.77183313	0	5.802942058	0.07444857283	0	0	12.4	12.8	11.9	0	0	0	0	0	1	0
2014-06-12	22	2014-06-12-S22	2014	June	Thursday	2441	2760	3524	3464.111689	1258.31764	483.5500437	0	241.1141153	438.5672632	93.96393154	55.28654819	0	20.23653163	0.6750730863	0	0	12.4	12.8	11.9	0	0	0	0	0	1	0
2014-06-12	23	2014-06-12-S23	2014	June	Thursday	930	566	550	2162.440902	1677.782056	587.1087997	731.5392992	728.268793	1083.715142	176.6898684	151.067717	0	2.117290182	0.4980117448	0	0	12.4	12.8	11.9	0	0	0	0	0	1	0
2014-06-12	24	2014-06-12-S24	2014	June	Thursday	3308	1607	3092	1634.426227	745.5483213	577.9401699	431.5923545	399.9925335	1166.428347	138.2403838	118.7910689	171.4615611	3.391480257	0.3141835048	0	0	12.4	12.8	11.9	0	0	0	0	0	1	0
2014-06-12	25	2014-06-12-S25	2014	June	Thursday	631	578	959	0	15.69662926	3.646166788	9.512028071	0	3.932976904	2.110552602	0.5826700203	0	0.007205972041	0	0	0	12.4	12.8	11.9	0	0	0	0	0	1	0
2014-06-12	26	2014-06-12-S26	2014	June	Thursday	626	1554	564	132.8458288	352.6663888	637.6924434	53.91259482	127.8524527	627.8457127	164.581214	91.58394128	9.095137907	12.89885411	0.185841016	0	0	12.4	12.8	11.9	0	0	0	0	0	1	0
2014-06-12	27	2014-06-12-S27	2014	June	Thursday	167	253	159	14.53534693	155.8831232	200.3888786	21.57107761	12.83528422	91.89064123	44.41089466	38.96793453	2.121714044	9.626801807	5.530776921	0	0	12.4	12.8	11.9	0	0	0	0	0	1	0
2014-06-12	28	2014-06-12-S28	2014	June	Thursday	1688	1258	1904	378.608563	774.0609057	411.3396249	57.05728533	275.4535777	54.2351342	112.4192789	13.98731637	5.924210273	0.3225669608	0.365043275	0	0	12.4	12.8	11.9	0	0	0	0	0	1	0
2014-06-12	29	2014-06-12-S29	2014	June	Thursday	760	863	712	270.0589244	48.10205962	71.55879786	432.6604411	0	10.52511198	10.40901033	1.29137635	47.69144843	0.2681178555	0.04543963389	0	0	12.4	12.8	11.9	0	0	0	0	0	1	0
2014-06-12	30	2014-06-12-S30	2014	June	Thursday	300	1021	859	136.2506411	239.9459631	1144.335781	0	270.8676272	324.0116525	29.26970217	32.62737798	0	7.795139564	0.02159006014	0	0	12.4	12.8	11.9	0	0	0	0	0	1	0
2014-06-12	31	2014-06-12-S31	2014	June	Thursday	200	429	386	0	43.74570949	553.7005257	258.170456	17.52564699	58.82787828	4.178578686	18.72551618	91.85770686	3.452772353	0	0	0	12.4	12.8	11.9	0	0	0	0	0	1	0
2014-06-12	32	2014-06-12-S32	2014	June	Thursday	1496	1966	2318	1745.785441	755.4856195	440.9360458	0	84.80742211	377.894298	50.60312862	27.75699012	0	12.21085085	0.3735861871	0	0	12.4	12.8	11.9	0	0	0	0	0	1	0
2014-06-12	33	2014-06-12-S33	2014	June	Thursday	489	270	428	243.198055	412.9285057	80.34731992	104.1720893	172.4419179	141.5742024	28.69534219	16.03817685	4.78027053	0.3912652395	0.02239551908	0	0	12.4	12.8	11.9	0	0	0	0	0	1	0
2014-06-12	34	2014-06-12-S34	2014	June	Thursday	323	276	273	68.89908213	301.2752368	62.25362791	1262.365158	330.4862347	165.6022975	34.37704937	18.8119207	128.1590998	0.3533577811	0.1632204243	0	0	12.4	12.8	11.9	0	0	0	0	0	1	0
2014-06-13	1	2014-06-13-S1	2014	June	Friday	808	3183	3093	105.0234086	1509.889606	880.0720904	0	99.06161782	253.5120553	59.59623947	17.92284298	0	40.75153294	0.4522389903	6.4	1	12.9	10.7	9.4	0	0	0	0	0	0	1
2014-06-13	2	2014-06-13-S2	2014	June	Friday	662	3686	2787	52.96107936	185.1770496	277.8093558	0	92.46483568	98.48995343	4.878133038	6.90331928	0	22.28779018	0.0938505644	6.4	1	12.9	10.7	9.4	0	0	0	0	0	0	1
2014-06-13	3	2014-06-13-S3	2014	June	Friday	780	2665	3092	0	1073.81836	1491.15901	0	82.20509542	445.3849775	69.56428167	41.87491403	0	7.394755361	0.2674825307	6.4	1	12.9	10.7	9.4	0	0	0	0	0	0	1
2014-06-13	4	2014-06-13-S4	2014	June	Friday	1131	4044	3956	1098.62823	1337.197368	854.0242576	0	251.885962	860.9534242	117.4593764	65.09807053	0	48.26377041	0.2822376616	6.4	1	12.9	10.7	9.4	0	0	0	0	0	0	1
2014-06-13	5	2014-06-13-S5	2014	June	Friday	1495	1639	2694	2692.217814	247.1702845	154.6457014	245.1090186	0	82.35078281	47.01333539	9.175212365	93.2998235	0.8221437905	0.1305349219	6.4	1	12.9	10.7	9.4	0	0	0	0	0	0	1
2014-06-13	6	2014-06-13-S6	2014	June	Friday	2252	1841	2349	2760.25086	210.8239811	84.30281614	76.09853449	0	12.75829541	61.27733377	1.697166863	0	0.1954980722	0.111761838	6.4	1	12.9	10.7	9.4	0	0	0	0	0	0	1
2014-06-13	7	2014-06-13-S7	2014	June	Friday	195	90	49	9.741064563	8.406525956	7.55685691	0	10.23633254	5.715116898	0	0.1731402867	0	0.08996739219	0.09752742774	6.4	1	12.9	10.7	9.4	0	0	0	0	0	0	1
2014-06-13	8	2014-06-13-S8	2014	June	Friday	406	498	595	0	6.799443849	14.15349205	0	0	33.42596059	30.22255692	36.73165287	0	0	0	6.4	1	12.9	10.7	9.4	0	0	0	0	0	0	1
2014-06-13	9	2014-06-13-S9	2014	June	Friday	3120	1055	2079	467.7806698	757.357953	442.4481817	22.54805524	823.2176176	364.6033248	46.41193545	54.55803581	0	1.253261912	0	6.4	1	12.9	10.7	9.4	0	0	0	0	0	0	1
2014-06-13	10	2014-06-13-S10	2014	June	Friday	336	318	327	2560.42969	466.2344418	954.9420954	0	89.51918374	1127.577637	27.56902984	218.861426	0	12.60281134	0	6.4	1	12.9	10.7	9.4	0	0	0	0	0	0	1
2014-06-13	11	2014-06-13-S11	2014	June	Friday	72	164	121	0	2.437886903	24.68290872	0	7.642069009	23.16187244	1.643096317	11.96917916	0	1.029126224	0	6.4	1	12.9	10.7	9.4	0	0	0	0	0	0	1
2014-06-13	12	2014-06-13-S12	2014	June	Friday	203	286	305	0	10.3407849	97.34575609	0	42.69144928	130.1984391	85.99940564	87.89431566	0	0.9115988965	0	6.4	1	12.9	10.7	9.4	0	0	0	0	0	0	1
2014-06-13	13	2014-06-13-S13	2014	June	Friday	5016	1112	2634	9721.412034	1743.859577	235.031539	2718.448749	207.4205368	465.0464356	108.5688175	73.16649676	164.0783952	5.890098174	0.0004075409326	6.4	1	12.9	10.7	9.4	0	0	0	0	0	0	1
2014-06-13	14	2014-06-13-S14	2014	June	Friday	950	527	1236	589.5334227	47.02958357	23.43994648	0	0	45.63140827	17.97222664	6.345431399	0	0.08062123497	0.009012331905	6.4	1	12.9	10.7	9.4	0	0	0	0	0	0	1
2014-06-13	15	2014-06-13-S15	2014	June	Friday	693	1672	2353	0	3370.047244	3805.565539	0	1408.701052	2072.186799	192.4556049	222.1441928	0	22.69335609	0.2916802708	6.4	1	12.9	10.7	9.4	0	0	0	0	0	0	1
2014-06-13	16	2014-06-13-S16	2014	June	Friday	994	2336	1647	2011.206619	1442.729521	799.5225018	0	215.1688438	799.8285174	73.53990174	56.35406329	0	88.66138652	1.041656459	6.4	1	12.9	10.7	9.4	0	0	0	0	0	0	1
2014-06-13	17	2014-06-13-S17	2014	June	Friday	1843	1375	1216	2051.12922	2068.394442	940.2149155	2650.164489	969.8757116	551.0912246	69.18957652	35.47878898	8.698225033	7.855544804	0.230532198	6.4	1	12.9	10.7	9.4	0	0	0	0	0	0	1
2014-06-13	18	2014-06-13-S18	2014	June	Friday	1655	633	1212	1173.011522	1623.593551	657.4687617	1239.877456	480.2842641	422.3259973	47.03476873	28.33001919	1.641829105	15.32212843	0.2027131459	6.4	1	12.9	10.7	9.4	0	0	0	0	0	0	1
2014-06-13	19	2014-06-13-S19	2014	June	Friday	162	1150	1166	75.63248404	534.9150773	1482.401587	0	452.8617415	379.4483956	46.15460757	30.43689413	0	23.0767839	0.01349693715	6.4	1	12.9	10.7	9.4	0	0	0	0	0	0	1
2014-06-13	20	2014-06-13-S20	2014	June	Friday	111	779	744	19.39785975	10.77853336	231.7055799	0	19.76937143	13.75543989	0	1.077314669	0	1.294864474	0	6.4	1	12.9	10.7	9.4	0	0	0	0	0	0	1
2014-06-13	21	2014-06-13-S21	2014	June	Friday	329	1255	1122	249.7788975	270.5102482	766.6093246	0	184.6522819	534.2133396	18.07329324	43.77183313	0	5.802942058	0.07444857283	6.4	1	12.9	10.7	9.4	0	0	0	0	0	0	1
2014-06-13	22	2014-06-13-S22	2014	June	Friday	2432	2923	3865	3464.111689	1258.31764	483.5500437	0	241.1141153	438.5672632	93.96393154	55.28654819	0	20.23653163	0.6750730863	6.4	1	12.9	10.7	9.4	0	0	0	0	0	0	1
2014-06-13	23	2014-06-13-S23	2014	June	Friday	943	622	634	2162.440902	1677.782056	587.1087997	731.5392992	728.268793	1083.715142	176.6898684	151.067717	0	2.117290182	0.4980117448	6.4	1	12.9	10.7	9.4	0	0	0	0	0	0	1
2014-06-13	24	2014-06-13-S24	2014	June	Friday	3185	1821	3116	1634.426227	745.5483213	577.9401699	431.5923545	399.9925335	1166.428347	138.2403838	118.7910689	171.4615611	3.391480257	0.3141835048	6.4	1	12.9	10.7	9.4	0	0	0	0	0	0	1
2014-06-13	25	2014-06-13-S25	2014	June	Friday	547	927	1077	0	15.69662926	3.646166788	9.512028071	0	3.932976904	2.110552602	0.5826700203	0	0.007205972041	0	6.4	1	12.9	10.7	9.4	0	0	0	0	0	0	1
2014-06-13	26	2014-06-13-S26	2014	June	Friday	637	1758	590	132.8458288	352.6663888	637.6924434	53.91259482	127.8524527	627.8457127	164.581214	91.58394128	9.095137907	12.89885411	0.185841016	6.4	1	12.9	10.7	9.4	0	0	0	0	0	0	1
2014-06-13	27	2014-06-13-S27	2014	June	Friday	151	300	212	14.53534693	155.8831232	200.3888786	21.57107761	12.83528422	91.89064123	44.41089466	38.96793453	2.121714044	9.626801807	5.530776921	6.4	1	12.9	10.7	9.4	0	0	0	0	0	0	1
2014-06-13	28	2014-06-13-S28	2014	June	Friday	1275	1354	1988	378.608563	774.0609057	411.3396249	57.05728533	275.4535777	54.2351342	112.4192789	13.98731637	5.924210273	0.3225669608	0.365043275	6.4	1	12.9	10.7	9.4	0	0	0	0	0	0	1
2014-06-13	29	2014-06-13-S29	2014	June	Friday	493	717	727	270.0589244	48.10205962	71.55879786	432.6604411	0	10.52511198	10.40901033	1.29137635	47.69144843	0.2681178555	0.04543963389	6.4	1	12.9	10.7	9.4	0	0	0	0	0	0	1
2014-06-13	30	2014-06-13-S30	2014	June	Friday	304	1044	1149	136.2506411	239.9459631	1144.335781	0	270.8676272	324.0116525	29.26970217	32.62737798	0	7.795139564	0.02159006014	6.4	1	12.9	10.7	9.4	0	0	0	0	0	0	1
2014-06-13	31	2014-06-13-S31	2014	June	Friday	205	533	443	0	43.74570949	553.7005257	258.170456	17.52564699	58.82787828	4.178578686	18.72551618	91.85770686	3.452772353	0	6.4	1	12.9	10.7	9.4	0	0	0	0	0	0	1
2014-06-13	32	2014-06-13-S32	2014	June	Friday	1286	1982	2830	1745.785441	755.4856195	440.9360458	0	84.80742211	377.894298	50.60312862	27.75699012	0	12.21085085	0.3735861871	6.4	1	12.9	10.7	9.4	0	0	0	0	0	0	1
2014-06-13	33	2014-06-13-S33	2014	June	Friday	461	259	421	243.198055	412.9285057	80.34731992	104.1720893	172.4419179	141.5742024	28.69534219	16.03817685	4.78027053	0.3912652395	0.02239551908	6.4	1	12.9	10.7	9.4	0	0	0	0	0	0	1
2014-06-13	34	2014-06-13-S34	2014	June	Friday	227	283	442	68.89908213	301.2752368	62.25362791	1262.365158	330.4862347	165.6022975	34.37704937	18.8119207	128.1590998	0.3533577811	0.1632204243	6.4	1	12.9	10.7	9.4	0	0	0	0	0	0	1
2014-06-16	1	2014-06-16-S1	2014	June	Monday	783	2955	2069	105.0234086	1509.889606	880.0720904	0	99.06161782	253.5120553	59.59623947	17.92284298	0	40.75153294	0.4522389903	0.6	1	10.4	10.1	9.3	0	0	1	0	0	0	0
2014-06-16	2	2014-06-16-S2	2014	June	Monday	648	2899	1691	52.96107936	185.1770496	277.8093558	0	92.46483568	98.48995343	4.878133038	6.90331928	0	22.28779018	0.0938505644	0.6	1	10.4	10.1	9.3	0	0	1	0	0	0	0
2014-06-16	3	2014-06-16-S3	2014	June	Monday	764	2294	2106	0	1073.81836	1491.15901	0	82.20509542	445.3849775	69.56428167	41.87491403	0	7.394755361	0.2674825307	0.6	1	10.4	10.1	9.3	0	0	1	0	0	0	0
2014-06-16	4	2014-06-16-S4	2014	June	Monday	1166	3262	2568	1098.62823	1337.197368	854.0242576	0	251.885962	860.9534242	117.4593764	65.09807053	0	48.26377041	0.2822376616	0.6	1	10.4	10.1	9.3	0	0	1	0	0	0	0
2014-06-16	5	2014-06-16-S5	2014	June	Monday	1640	1241	2112	2692.217814	247.1702845	154.6457014	245.1090186	0	82.35078281	47.01333539	9.175212365	93.2998235	0.8221437905	0.1305349219	0.6	1	10.4	10.1	9.3	0	0	1	0	0	0	0
2014-06-16	6	2014-06-16-S6	2014	June	Monday	2150	1401	2001	2760.25086	210.8239811	84.30281614	76.09853449	0	12.75829541	61.27733377	1.697166863	0	0.1954980722	0.111761838	0.6	1	10.4	10.1	9.3	0	0	1	0	0	0	0
2014-06-16	8	2014-06-16-S8	2014	June	Monday	467	315	556	0	6.799443849	14.15349205	0	0	33.42596059	30.22255692	36.73165287	0	0	0	0.6	1	10.4	10.1	9.3	0	0	1	0	0	0	0
2014-06-16	9	2014-06-16-S9	2014	June	Monday	3059	928	2536	467.7806698	757.357953	442.4481817	22.54805524	823.2176176	364.6033248	46.41193545	54.55803581	0	1.253261912	0	0.6	1	10.4	10.1	9.3	0	0	1	0	0	0	0
2014-06-16	10	2014-06-16-S10	2014	June	Monday	249	222	290	2560.42969	466.2344418	954.9420954	0	89.51918374	1127.577637	27.56902984	218.861426	0	12.60281134	0	0.6	1	10.4	10.1	9.3	0	0	1	0	0	0	0
2014-06-16	11	2014-06-16-S11	2014	June	Monday	68	121	86	0	2.437886903	24.68290872	0	7.642069009	23.16187244	1.643096317	11.96917916	0	1.029126224	0	0.6	1	10.4	10.1	9.3	0	0	1	0	0	0	0
2014-06-16	12	2014-06-16-S12	2014	June	Monday	159	227	193	0	10.3407849	97.34575609	0	42.69144928	130.1984391	85.99940564	87.89431566	0	0.9115988965	0	0.6	1	10.4	10.1	9.3	0	0	1	0	0	0	0
2014-06-16	13	2014-06-16-S13	2014	June	Monday	5543	978	3360	9721.412034	1743.859577	235.031539	2718.448749	207.4205368	465.0464356	108.5688175	73.16649676	164.0783952	5.890098174	0.0004075409326	0.6	1	10.4	10.1	9.3	0	0	1	0	0	0	0
2014-06-16	14	2014-06-16-S14	2014	June	Monday	1091	413	1156	589.5334227	47.02958357	23.43994648	0	0	45.63140827	17.97222664	6.345431399	0	0.08062123497	0.009012331905	0.6	1	10.4	10.1	9.3	0	0	1	0	0	0	0
2014-06-16	15	2014-06-16-S15	2014	June	Monday	638	1457	1696	0	3370.047244	3805.565539	0	1408.701052	2072.186799	192.4556049	222.1441928	0	22.69335609	0.2916802708	0.6	1	10.4	10.1	9.3	0	0	1	0	0	0	0
2014-06-16	16	2014-06-16-S16	2014	June	Monday	956	2097	967	2011.206619	1442.729521	799.5225018	0	215.1688438	799.8285174	73.53990174	56.35406329	0	88.66138652	1.041656459	0.6	1	10.4	10.1	9.3	0	0	1	0	0	0	0
2014-06-16	17	2014-06-16-S17	2014	June	Monday	2179	1116	1171	2051.12922	2068.394442	940.2149155	2650.164489	969.8757116	551.0912246	69.18957652	35.47878898	8.698225033	7.855544804	0.230532198	0.6	1	10.4	10.1	9.3	0	0	1	0	0	0	0
2014-06-16	18	2014-06-16-S18	2014	June	Monday	1751	597	1484	1173.011522	1623.593551	657.4687617	1239.877456	480.2842641	422.3259973	47.03476873	28.33001919	1.641829105	15.32212843	0.2027131459	0.6	1	10.4	10.1	9.3	0	0	1	0	0	0	0
2014-06-16	19	2014-06-16-S19	2014	June	Monday	158	942	861	75.63248404	534.9150773	1482.401587	0	452.8617415	379.4483956	46.15460757	30.43689413	0	23.0767839	0.01349693715	0.6	1	10.4	10.1	9.3	0	0	1	0	0	0	0
2014-06-16	20	2014-06-16-S20	2014	June	Monday	151	533	460	19.39785975	10.77853336	231.7055799	0	19.76937143	13.75543989	0	1.077314669	0	1.294864474	0	0.6	1	10.4	10.1	9.3	0	0	1	0	0	0	0
2014-06-16	21	2014-06-16-S21	2014	June	Monday	293	1080	849	249.7788975	270.5102482	766.6093246	0	184.6522819	534.2133396	18.07329324	43.77183313	0	5.802942058	0.07444857283	0.6	1	10.4	10.1	9.3	0	0	1	0	0	0	0
2014-06-16	22	2014-06-16-S22	2014	June	Monday	2422	2555	3584	3464.111689	1258.31764	483.5500437	0	241.1141153	438.5672632	93.96393154	55.28654819	0	20.23653163	0.6750730863	0.6	1	10.4	10.1	9.3	0	0	1	0	0	0	0
2014-06-16	23	2014-06-16-S23	2014	June	Monday	1013	541	576	2162.440902	1677.782056	587.1087997	731.5392992	728.268793	1083.715142	176.6898684	151.067717	0	2.117290182	0.4980117448	0.6	1	10.4	10.1	9.3	0	0	1	0	0	0	0
2014-06-16	24	2014-06-16-S24	2014	June	Monday	3419	1573	3391	1634.426227	745.5483213	577.9401699	431.5923545	399.9925335	1166.428347	138.2403838	118.7910689	171.4615611	3.391480257	0.3141835048	0.6	1	10.4	10.1	9.3	0	0	1	0	0	0	0
2014-06-16	25	2014-06-16-S25	2014	June	Monday	491	602	851	0	15.69662926	3.646166788	9.512028071	0	3.932976904	2.110552602	0.5826700203	0	0.007205972041	0	0.6	1	10.4	10.1	9.3	0	0	1	0	0	0	0
2014-06-16	26	2014-06-16-S26	2014	June	Monday	388	855	526	132.8458288	352.6663888	637.6924434	53.91259482	127.8524527	627.8457127	164.581214	91.58394128	9.095137907	12.89885411	0.185841016	0.6	1	10.4	10.1	9.3	0	0	1	0	0	0	0
2014-06-16	27	2014-06-16-S27	2014	June	Monday	151	136	146	14.53534693	155.8831232	200.3888786	21.57107761	12.83528422	91.89064123	44.41089466	38.96793453	2.121714044	9.626801807	5.530776921	0.6	1	10.4	10.1	9.3	0	0	1	0	0	0	0
2014-06-16	28	2014-06-16-S28	2014	June	Monday	1395	1049	1899	378.608563	774.0609057	411.3396249	57.05728533	275.4535777	54.2351342	112.4192789	13.98731637	5.924210273	0.3225669608	0.365043275	0.6	1	10.4	10.1	9.3	0	0	1	0	0	0	0
2014-06-16	29	2014-06-16-S29	2014	June	Monday	434	438	567	270.0589244	48.10205962	71.55879786	432.6604411	0	10.52511198	10.40901033	1.29137635	47.69144843	0.2681178555	0.04543963389	0.6	1	10.4	10.1	9.3	0	0	1	0	0	0	0
2014-06-16	30	2014-06-16-S30	2014	June	Monday	347	911	641	136.2506411	239.9459631	1144.335781	0	270.8676272	324.0116525	29.26970217	32.62737798	0	7.795139564	0.02159006014	0.6	1	10.4	10.1	9.3	0	0	1	0	0	0	0
2014-06-16	31	2014-06-16-S31	2014	June	Monday	198	741	346	0	43.74570949	553.7005257	258.170456	17.52564699	58.82787828	4.178578686	18.72551618	91.85770686	3.452772353	0	0.6	1	10.4	10.1	9.3	0	0	1	0	0	0	0
2014-06-16	32	2014-06-16-S32	2014	June	Monday	994	1447	1939	1745.785441	755.4856195	440.9360458	0	84.80742211	377.894298	50.60312862	27.75699012	0	12.21085085	0.3735861871	0.6	1	10.4	10.1	9.3	0	0	1	0	0	0	0
2014-06-16	33	2014-06-16-S33	2014	June	Monday	442	214	394	243.198055	412.9285057	80.34731992	104.1720893	172.4419179	141.5742024	28.69534219	16.03817685	4.78027053	0.3912652395	0.02239551908	0.6	1	10.4	10.1	9.3	0	0	1	0	0	0	0
2014-06-16	34	2014-06-16-S34	2014	June	Monday	308	218	279	68.89908213	301.2752368	62.25362791	1262.365158	330.4862347	165.6022975	34.37704937	18.8119207	128.1590998	0.3533577811	0.1632204243	0.6	1	10.4	10.1	9.3	0	0	1	0	0	0	0
2014-06-17	1	2014-06-17-S1	2014	June	Tuesday	733	2749	2413	105.0234086	1509.889606	880.0720904	0	99.06161782	253.5120553	59.59623947	17.92284298	0	40.75153294	0.4522389903	2.6	1	12	10.1	10.1	0	0	0	1	0	0	0
2014-06-17	2	2014-06-17-S2	2014	June	Tuesday	621	2919	1897	52.96107936	185.1770496	277.8093558	0	92.46483568	98.48995343	4.878133038	6.90331928	0	22.28779018	0.0938505644	2.6	1	12	10.1	10.1	0	0	0	1	0	0	0
2014-06-17	3	2014-06-17-S3	2014	June	Tuesday	1001	2191	2209	0	1073.81836	1491.15901	0	82.20509542	445.3849775	69.56428167	41.87491403	0	7.394755361	0.2674825307	2.6	1	12	10.1	10.1	0	0	0	1	0	0	0
2014-06-17	4	2014-06-17-S4	2014	June	Tuesday	1405	3361	2935	1098.62823	1337.197368	854.0242576	0	251.885962	860.9534242	117.4593764	65.09807053	0	48.26377041	0.2822376616	2.6	1	12	10.1	10.1	0	0	0	1	0	0	0
2014-06-17	5	2014-06-17-S5	2014	June	Tuesday	2132	1172	2338	2692.217814	247.1702845	154.6457014	245.1090186	0	82.35078281	47.01333539	9.175212365	93.2998235	0.8221437905	0.1305349219	2.6	1	12	10.1	10.1	0	0	0	1	0	0	0
2014-06-17	6	2014-06-17-S6	2014	June	Tuesday	2141	1551	2158	2760.25086	210.8239811	84.30281614	76.09853449	0	12.75829541	61.27733377	1.697166863	0	0.1954980722	0.111761838	2.6	1	12	10.1	10.1	0	0	0	1	0	0	0
2014-06-17	8	2014-06-17-S8	2014	June	Tuesday	511	431	607	0	6.799443849	14.15349205	0	0	33.42596059	30.22255692	36.73165287	0	0	0	2.6	1	12	10.1	10.1	0	0	0	1	0	0	0
2014-06-17	9	2014-06-17-S9	2014	June	Tuesday	3389	939	2437	467.7806698	757.357953	442.4481817	22.54805524	823.2176176	364.6033248	46.41193545	54.55803581	0	1.253261912	0	2.6	1	12	10.1	10.1	0	0	0	1	0	0	0
2014-06-17	10	2014-06-17-S10	2014	June	Tuesday	284	257	346	2560.42969	466.2344418	954.9420954	0	89.51918374	1127.577637	27.56902984	218.861426	0	12.60281134	0	2.6	1	12	10.1	10.1	0	0	0	1	0	0	0
2014-06-17	11	2014-06-17-S11	2014	June	Tuesday	67	114	105	0	2.437886903	24.68290872	0	7.642069009	23.16187244	1.643096317	11.96917916	0	1.029126224	0	2.6	1	12	10.1	10.1	0	0	0	1	0	0	0
2014-06-17	12	2014-06-17-S12	2014	June	Tuesday	192	202	174	0	10.3407849	97.34575609	0	42.69144928	130.1984391	85.99940564	87.89431566	0	0.9115988965	0	2.6	1	12	10.1	10.1	0	0	0	1	0	0	0
2014-06-17	13	2014-06-17-S13	2014	June	Tuesday	5122	1189	3390	9721.412034	1743.859577	235.031539	2718.448749	207.4205368	465.0464356	108.5688175	73.16649676	164.0783952	5.890098174	0.0004075409326	2.6	1	12	10.1	10.1	0	0	0	1	0	0	0
2014-06-17	14	2014-06-17-S14	2014	June	Tuesday	920	456	1319	589.5334227	47.02958357	23.43994648	0	0	45.63140827	17.97222664	6.345431399	0	0.08062123497	0.009012331905	2.6	1	12	10.1	10.1	0	0	0	1	0	0	0
2014-06-17	15	2014-06-17-S15	2014	June	Tuesday	810	1605	1876	0	3370.047244	3805.565539	0	1408.701052	2072.186799	192.4556049	222.1441928	0	22.69335609	0.2916802708	2.6	1	12	10.1	10.1	0	0	0	1	0	0	0
2014-06-17	16	2014-06-17-S16	2014	June	Tuesday	1160	2193	1035	2011.206619	1442.729521	799.5225018	0	215.1688438	799.8285174	73.53990174	56.35406329	0	88.66138652	1.041656459	2.6	1	12	10.1	10.1	0	0	0	1	0	0	0
2014-06-17	17	2014-06-17-S17	2014	June	Tuesday	1876	1095	1177	2051.12922	2068.394442	940.2149155	2650.164489	969.8757116	551.0912246	69.18957652	35.47878898	8.698225033	7.855544804	0.230532198	2.6	1	12	10.1	10.1	0	0	0	1	0	0	0
2014-06-17	18	2014-06-17-S18	2014	June	Tuesday	1669	601	1387	1173.011522	1623.593551	657.4687617	1239.877456	480.2842641	422.3259973	47.03476873	28.33001919	1.641829105	15.32212843	0.2027131459	2.6	1	12	10.1	10.1	0	0	0	1	0	0	0
2014-06-17	19	2014-06-17-S19	2014	June	Tuesday	156	829	912	75.63248404	534.9150773	1482.401587	0	452.8617415	379.4483956	46.15460757	30.43689413	0	23.0767839	0.01349693715	2.6	1	12	10.1	10.1	0	0	0	1	0	0	0
2014-06-17	20	2014-06-17-S20	2014	June	Tuesday	122	529	562	19.39785975	10.77853336	231.7055799	0	19.76937143	13.75543989	0	1.077314669	0	1.294864474	0	2.6	1	12	10.1	10.1	0	0	0	1	0	0	0
2014-06-17	21	2014-06-17-S21	2014	June	Tuesday	322	1024	1033	249.7788975	270.5102482	766.6093246	0	184.6522819	534.2133396	18.07329324	43.77183313	0	5.802942058	0.07444857283	2.6	1	12	10.1	10.1	0	0	0	1	0	0	0
2014-06-17	22	2014-06-17-S22	2014	June	Tuesday	2608	2627	3495	3464.111689	1258.31764	483.5500437	0	241.1141153	438.5672632	93.96393154	55.28654819	0	20.23653163	0.6750730863	2.6	1	12	10.1	10.1	0	0	0	1	0	0	0
2014-06-17	23	2014-06-17-S23	2014	June	Tuesday	974	583	635	2162.440902	1677.782056	587.1087997	731.5392992	728.268793	1083.715142	176.6898684	151.067717	0	2.117290182	0.4980117448	2.6	1	12	10.1	10.1	0	0	0	1	0	0	0
2014-06-17	24	2014-06-17-S24	2014	June	Tuesday	3243	1577	3256	1634.426227	745.5483213	577.9401699	431.5923545	399.9925335	1166.428347	138.2403838	118.7910689	171.4615611	3.391480257	0.3141835048	2.6	1	12	10.1	10.1	0	0	0	1	0	0	0
2014-06-17	25	2014-06-17-S25	2014	June	Tuesday	762	635	1122	0	15.69662926	3.646166788	9.512028071	0	3.932976904	2.110552602	0.5826700203	0	0.007205972041	0	2.6	1	12	10.1	10.1	0	0	0	1	0	0	0
2014-06-17	26	2014-06-17-S26	2014	June	Tuesday	565	1574	563	132.8458288	352.6663888	637.6924434	53.91259482	127.8524527	627.8457127	164.581214	91.58394128	9.095137907	12.89885411	0.185841016	2.6	1	12	10.1	10.1	0	0	0	1	0	0	0
2014-06-17	27	2014-06-17-S27	2014	June	Tuesday	152	238	186	14.53534693	155.8831232	200.3888786	21.57107761	12.83528422	91.89064123	44.41089466	38.96793453	2.121714044	9.626801807	5.530776921	2.6	1	12	10.1	10.1	0	0	0	1	0	0	0
2014-06-17	28	2014-06-17-S28	2014	June	Tuesday	2122	973	2042	378.608563	774.0609057	411.3396249	57.05728533	275.4535777	54.2351342	112.4192789	13.98731637	5.924210273	0.3225669608	0.365043275	2.6	1	12	10.1	10.1	0	0	0	1	0	0	0
2014-06-17	29	2014-06-17-S29	2014	June	Tuesday	628	517	715	270.0589244	48.10205962	71.55879786	432.6604411	0	10.52511198	10.40901033	1.29137635	47.69144843	0.2681178555	0.04543963389	2.6	1	12	10.1	10.1	0	0	0	1	0	0	0
2014-06-17	30	2014-06-17-S30	2014	June	Tuesday	310	853	824	136.2506411	239.9459631	1144.335781	0	270.8676272	324.0116525	29.26970217	32.62737798	0	7.795139564	0.02159006014	2.6	1	12	10.1	10.1	0	0	0	1	0	0	0
2014-06-17	31	2014-06-17-S31	2014	June	Tuesday	164	636	394	0	43.74570949	553.7005257	258.170456	17.52564699	58.82787828	4.178578686	18.72551618	91.85770686	3.452772353	0	2.6	1	12	10.1	10.1	0	0	0	1	0	0	0
2014-06-17	32	2014-06-17-S32	2014	June	Tuesday	1386	1599	2098	1745.785441	755.4856195	440.9360458	0	84.80742211	377.894298	50.60312862	27.75699012	0	12.21085085	0.3735861871	2.6	1	12	10.1	10.1	0	0	0	1	0	0	0
2014-06-17	33	2014-06-17-S33	2014	June	Tuesday	467	213	388	243.198055	412.9285057	80.34731992	104.1720893	172.4419179	141.5742024	28.69534219	16.03817685	4.78027053	0.3912652395	0.02239551908	2.6	1	12	10.1	10.1	0	0	0	1	0	0	0
2014-06-17	34	2014-06-17-S34	2014	June	Tuesday	246	213	270	68.89908213	301.2752368	62.25362791	1262.365158	330.4862347	165.6022975	34.37704937	18.8119207	128.1590998	0.3533577811	0.1632204243	2.6	1	12	10.1	10.1	0	0	0	1	0	0	0
2014-06-18	1	2014-06-18-S1	2014	June	Wednesday	745	2966	2522	105.0234086	1509.889606	880.0720904	0	99.06161782	253.5120553	59.59623947	17.92284298	0	40.75153294	0.4522389903	0	0	11	8.6	6.1	0	0	0	0	1	0	0
2014-06-18	2	2014-06-18-S2	2014	June	Wednesday	693	2994	1937	52.96107936	185.1770496	277.8093558	0	92.46483568	98.48995343	4.878133038	6.90331928	0	22.28779018	0.0938505644	0	0	11	8.6	6.1	0	0	0	0	1	0	0
2014-06-18	3	2014-06-18-S3	2014	June	Wednesday	875	2245	2539	0	1073.81836	1491.15901	0	82.20509542	445.3849775	69.56428167	41.87491403	0	7.394755361	0.2674825307	0	0	11	8.6	6.1	0	0	0	0	1	0	0
2014-06-18	4	2014-06-18-S4	2014	June	Wednesday	1181	3484	3060	1098.62823	1337.197368	854.0242576	0	251.885962	860.9534242	117.4593764	65.09807053	0	48.26377041	0.2822376616	0	0	11	8.6	6.1	0	0	0	0	1	0	0
2014-06-18	5	2014-06-18-S5	2014	June	Wednesday	1472	1421	2211	2692.217814	247.1702845	154.6457014	245.1090186	0	82.35078281	47.01333539	9.175212365	93.2998235	0.8221437905	0.1305349219	0	0	11	8.6	6.1	0	0	0	0	1	0	0
2014-06-18	6	2014-06-18-S6	2014	June	Wednesday	2199	1514	2096	2760.25086	210.8239811	84.30281614	76.09853449	0	12.75829541	61.27733377	1.697166863	0	0.1954980722	0.111761838	0	0	11	8.6	6.1	0	0	0	0	1	0	0
2014-06-18	8	2014-06-18-S8	2014	June	Wednesday	461	355	616	0	6.799443849	14.15349205	0	0	33.42596059	30.22255692	36.73165287	0	0	0	0	0	11	8.6	6.1	0	0	0	0	1	0	0
2014-06-18	9	2014-06-18-S9	2014	June	Wednesday	3111	909	2429	467.7806698	757.357953	442.4481817	22.54805524	823.2176176	364.6033248	46.41193545	54.55803581	0	1.253261912	0	0	0	11	8.6	6.1	0	0	0	0	1	0	0
2014-06-18	10	2014-06-18-S10	2014	June	Wednesday	326	244	321	2560.42969	466.2344418	954.9420954	0	89.51918374	1127.577637	27.56902984	218.861426	0	12.60281134	0	0	0	11	8.6	6.1	0	0	0	0	1	0	0
2014-06-18	11	2014-06-18-S11	2014	June	Wednesday	97	197	115	0	2.437886903	24.68290872	0	7.642069009	23.16187244	1.643096317	11.96917916	0	1.029126224	0	0	0	11	8.6	6.1	0	0	0	0	1	0	0
2014-06-18	12	2014-06-18-S12	2014	June	Wednesday	219	261	260	0	10.3407849	97.34575609	0	42.69144928	130.1984391	85.99940564	87.89431566	0	0.9115988965	0	0	0	11	8.6	6.1	0	0	0	0	1	0	0
2014-06-18	13	2014-06-18-S13	2014	June	Wednesday	5103	1130	3228	9721.412034	1743.859577	235.031539	2718.448749	207.4205368	465.0464356	108.5688175	73.16649676	164.0783952	5.890098174	0.0004075409326	0	0	11	8.6	6.1	0	0	0	0	1	0	0
2014-06-18	14	2014-06-18-S14	2014	June	Wednesday	958	539	1265	589.5334227	47.02958357	23.43994648	0	0	45.63140827	17.97222664	6.345431399	0	0.08062123497	0.009012331905	0	0	11	8.6	6.1	0	0	0	0	1	0	0
2014-06-18	15	2014-06-18-S15	2014	June	Wednesday	709	1510	1882	0	3370.047244	3805.565539	0	1408.701052	2072.186799	192.4556049	222.1441928	0	22.69335609	0.2916802708	0	0	11	8.6	6.1	0	0	0	0	1	0	0
2014-06-18	16	2014-06-18-S16	2014	June	Wednesday	953	2215	1153	2011.206619	1442.729521	799.5225018	0	215.1688438	799.8285174	73.53990174	56.35406329	0	88.66138652	1.041656459	0	0	11	8.6	6.1	0	0	0	0	1	0	0
2014-06-18	17	2014-06-18-S17	2014	June	Wednesday	1866	1191	1110	2051.12922	2068.394442	940.2149155	2650.164489	969.8757116	551.0912246	69.18957652	35.47878898	8.698225033	7.855544804	0.230532198	0	0	11	8.6	6.1	0	0	0	0	1	0	0
2014-06-18	18	2014-06-18-S18	2014	June	Wednesday	1671	608	1420	1173.011522	1623.593551	657.4687617	1239.877456	480.2842641	422.3259973	47.03476873	28.33001919	1.641829105	15.32212843	0.2027131459	0	0	11	8.6	6.1	0	0	0	0	1	0	0
2014-06-18	19	2014-06-18-S19	2014	June	Wednesday	189	940	949	75.63248404	534.9150773	1482.401587	0	452.8617415	379.4483956	46.15460757	30.43689413	0	23.0767839	0.01349693715	0	0	11	8.6	6.1	0	0	0	0	1	0	0
2014-06-18	20	2014-06-18-S20	2014	June	Wednesday	129	738	516	19.39785975	10.77853336	231.7055799	0	19.76937143	13.75543989	0	1.077314669	0	1.294864474	0	0	0	11	8.6	6.1	0	0	0	0	1	0	0
2014-06-18	21	2014-06-18-S21	2014	June	Wednesday	297	1073	995	249.7788975	270.5102482	766.6093246	0	184.6522819	534.2133396	18.07329324	43.77183313	0	5.802942058	0.07444857283	0	0	11	8.6	6.1	0	0	0	0	1	0	0
2014-06-18	22	2014-06-18-S22	2014	June	Wednesday	2426	2652	3529	3464.111689	1258.31764	483.5500437	0	241.1141153	438.5672632	93.96393154	55.28654819	0	20.23653163	0.6750730863	0	0	11	8.6	6.1	0	0	0	0	1	0	0
2014-06-18	23	2014-06-18-S23	2014	June	Wednesday	947	524	553	2162.440902	1677.782056	587.1087997	731.5392992	728.268793	1083.715142	176.6898684	151.067717	0	2.117290182	0.4980117448	0	0	11	8.6	6.1	0	0	0	0	1	0	0
2014-06-18	24	2014-06-18-S24	2014	June	Wednesday	3353	1652	3218	1634.426227	745.5483213	577.9401699	431.5923545	399.9925335	1166.428347	138.2403838	118.7910689	171.4615611	3.391480257	0.3141835048	0	0	11	8.6	6.1	0	0	0	0	1	0	0
2014-06-18	25	2014-06-18-S25	2014	June	Wednesday	748	653	917	0	15.69662926	3.646166788	9.512028071	0	3.932976904	2.110552602	0.5826700203	0	0.007205972041	0	0	0	11	8.6	6.1	0	0	0	0	1	0	0
2014-06-18	26	2014-06-18-S26	2014	June	Wednesday	522	897	600	132.8458288	352.6663888	637.6924434	53.91259482	127.8524527	627.8457127	164.581214	91.58394128	9.095137907	12.89885411	0.185841016	0	0	11	8.6	6.1	0	0	0	0	1	0	0
2014-06-18	27	2014-06-18-S27	2014	June	Wednesday	306	127	180	14.53534693	155.8831232	200.3888786	21.57107761	12.83528422	91.89064123	44.41089466	38.96793453	2.121714044	9.626801807	5.530776921	0	0	11	8.6	6.1	0	0	0	0	1	0	0
2014-06-18	28	2014-06-18-S28	2014	June	Wednesday	1284	1131	1855	378.608563	774.0609057	411.3396249	57.05728533	275.4535777	54.2351342	112.4192789	13.98731637	5.924210273	0.3225669608	0.365043275	0	0	11	8.6	6.1	0	0	0	0	1	0	0
2014-06-18	29	2014-06-18-S29	2014	June	Wednesday	571	547	803	270.0589244	48.10205962	71.55879786	432.6604411	0	10.52511198	10.40901033	1.29137635	47.69144843	0.2681178555	0.04543963389	0	0	11	8.6	6.1	0	0	0	0	1	0	0
2014-06-18	30	2014-06-18-S30	2014	June	Wednesday	305	956	849	136.2506411	239.9459631	1144.335781	0	270.8676272	324.0116525	29.26970217	32.62737798	0	7.795139564	0.02159006014	0	0	11	8.6	6.1	0	0	0	0	1	0	0
2014-06-18	31	2014-06-18-S31	2014	June	Wednesday	217	519	367	0	43.74570949	553.7005257	258.170456	17.52564699	58.82787828	4.178578686	18.72551618	91.85770686	3.452772353	0	0	0	11	8.6	6.1	0	0	0	0	1	0	0
2014-06-18	32	2014-06-18-S32	2014	June	Wednesday	1232	1672	2450	1745.785441	755.4856195	440.9360458	0	84.80742211	377.894298	50.60312862	27.75699012	0	12.21085085	0.3735861871	0	0	11	8.6	6.1	0	0	0	0	1	0	0
2014-06-18	33	2014-06-18-S33	2014	June	Wednesday	448	269	379	243.198055	412.9285057	80.34731992	104.1720893	172.4419179	141.5742024	28.69534219	16.03817685	4.78027053	0.3912652395	0.02239551908	0	0	11	8.6	6.1	0	0	0	0	1	0	0
2014-06-18	34	2014-06-18-S34	2014	June	Wednesday	221	228	273	68.89908213	301.2752368	62.25362791	1262.365158	330.4862347	165.6022975	34.37704937	18.8119207	128.1590998	0.3533577811	0.1632204243	0	0	11	8.6	6.1	0	0	0	0	1	0	0
2014-06-19	1	2014-06-19-S1	2014	June	Thursday	751	2916	2600	105.0234086	1509.889606	880.0720904	0	99.06161782	253.5120553	59.59623947	17.92284298	0	40.75153294	0.4522389903	0	0	10.3	10.9	10.6	0	0	0	0	0	1	0
2014-06-19	2	2014-06-19-S2	2014	June	Thursday	618	3141	2229	52.96107936	185.1770496	277.8093558	0	92.46483568	98.48995343	4.878133038	6.90331928	0	22.28779018	0.0938505644	0	0	10.3	10.9	10.6	0	0	0	0	0	1	0
2014-06-19	3	2014-06-19-S3	2014	June	Thursday	775	2303	2517	0	1073.81836	1491.15901	0	82.20509542	445.3849775	69.56428167	41.87491403	0	7.394755361	0.2674825307	0	0	10.3	10.9	10.6	0	0	0	0	0	1	0
2014-06-19	4	2014-06-19-S4	2014	June	Thursday	1152	3384	3353	1098.62823	1337.197368	854.0242576	0	251.885962	860.9534242	117.4593764	65.09807053	0	48.26377041	0.2822376616	0	0	10.3	10.9	10.6	0	0	0	0	0	1	0
2014-06-19	5	2014-06-19-S5	2014	June	Thursday	1489	1365	2330	2692.217814	247.1702845	154.6457014	245.1090186	0	82.35078281	47.01333539	9.175212365	93.2998235	0.8221437905	0.1305349219	0	0	10.3	10.9	10.6	0	0	0	0	0	1	0
2014-06-19	6	2014-06-19-S6	2014	June	Thursday	2212	1403	2171	2760.25086	210.8239811	84.30281614	76.09853449	0	12.75829541	61.27733377	1.697166863	0	0.1954980722	0.111761838	0	0	10.3	10.9	10.6	0	0	0	0	0	1	0
2014-06-19	8	2014-06-19-S8	2014	June	Thursday	478	381	564	0	6.799443849	14.15349205	0	0	33.42596059	30.22255692	36.73165287	0	0	0	0	0	10.3	10.9	10.6	0	0	0	0	0	1	0
2014-06-19	9	2014-06-19-S9	2014	June	Thursday	3363	965	2470	467.7806698	757.357953	442.4481817	22.54805524	823.2176176	364.6033248	46.41193545	54.55803581	0	1.253261912	0	0	0	10.3	10.9	10.6	0	0	0	0	0	1	0
2014-06-19	10	2014-06-19-S10	2014	June	Thursday	398	273	341	2560.42969	466.2344418	954.9420954	0	89.51918374	1127.577637	27.56902984	218.861426	0	12.60281134	0	0	0	10.3	10.9	10.6	0	0	0	0	0	1	0
2014-06-19	11	2014-06-19-S11	2014	June	Thursday	81	118	79	0	2.437886903	24.68290872	0	7.642069009	23.16187244	1.643096317	11.96917916	0	1.029126224	0	0	0	10.3	10.9	10.6	0	0	0	0	0	1	0
2014-06-19	12	2014-06-19-S12	2014	June	Thursday	175	261	195	0	10.3407849	97.34575609	0	42.69144928	130.1984391	85.99940564	87.89431566	0	0.9115988965	0	0	0	10.3	10.9	10.6	0	0	0	0	0	1	0
2014-06-19	13	2014-06-19-S13	2014	June	Thursday	5025	1099	3210	9721.412034	1743.859577	235.031539	2718.448749	207.4205368	465.0464356	108.5688175	73.16649676	164.0783952	5.890098174	0.0004075409326	0	0	10.3	10.9	10.6	0	0	0	0	0	1	0
2014-06-19	14	2014-06-19-S14	2014	June	Thursday	936	474	1206	589.5334227	47.02958357	23.43994648	0	0	45.63140827	17.97222664	6.345431399	0	0.08062123497	0.009012331905	0	0	10.3	10.9	10.6	0	0	0	0	0	1	0
2014-06-19	15	2014-06-19-S15	2014	June	Thursday	569	1475	1922	0	3370.047244	3805.565539	0	1408.701052	2072.186799	192.4556049	222.1441928	0	22.69335609	0.2916802708	0	0	10.3	10.9	10.6	0	0	0	0	0	1	0
2014-06-19	16	2014-06-19-S16	2014	June	Thursday	977	2078	1348	2011.206619	1442.729521	799.5225018	0	215.1688438	799.8285174	73.53990174	56.35406329	0	88.66138652	1.041656459	0	0	10.3	10.9	10.6	0	0	0	0	0	1	0
2014-06-19	17	2014-06-19-S17	2014	June	Thursday	1817	1168	1151	2051.12922	2068.394442	940.2149155	2650.164489	969.8757116	551.0912246	69.18957652	35.47878898	8.698225033	7.855544804	0.230532198	0	0	10.3	10.9	10.6	0	0	0	0	0	1	0
2014-06-19	18	2014-06-19-S18	2014	June	Thursday	1714	568	1381	1173.011522	1623.593551	657.4687617	1239.877456	480.2842641	422.3259973	47.03476873	28.33001919	1.641829105	15.32212843	0.2027131459	0	0	10.3	10.9	10.6	0	0	0	0	0	1	0
2014-06-19	19	2014-06-19-S19	2014	June	Thursday	164	937	934	75.63248404	534.9150773	1482.401587	0	452.8617415	379.4483956	46.15460757	30.43689413	0	23.0767839	0.01349693715	0	0	10.3	10.9	10.6	0	0	0	0	0	1	0
2014-06-19	20	2014-06-19-S20	2014	June	Thursday	130	585	602	19.39785975	10.77853336	231.7055799	0	19.76937143	13.75543989	0	1.077314669	0	1.294864474	0	0	0	10.3	10.9	10.6	0	0	0	0	0	1	0
2014-06-19	21	2014-06-19-S21	2014	June	Thursday	301	995	991	249.7788975	270.5102482	766.6093246	0	184.6522819	534.2133396	18.07329324	43.77183313	0	5.802942058	0.07444857283	0	0	10.3	10.9	10.6	0	0	0	0	0	1	0
2014-06-19	22	2014-06-19-S22	2014	June	Thursday	2438	2467	3687	3464.111689	1258.31764	483.5500437	0	241.1141153	438.5672632	93.96393154	55.28654819	0	20.23653163	0.6750730863	0	0	10.3	10.9	10.6	0	0	0	0	0	1	0
2014-06-19	23	2014-06-19-S23	2014	June	Thursday	934	507	629	2162.440902	1677.782056	587.1087997	731.5392992	728.268793	1083.715142	176.6898684	151.067717	0	2.117290182	0.4980117448	0	0	10.3	10.9	10.6	0	0	0	0	0	1	0
2014-06-19	24	2014-06-19-S24	2014	June	Thursday	3285	1623	3291	1634.426227	745.5483213	577.9401699	431.5923545	399.9925335	1166.428347	138.2403838	118.7910689	171.4615611	3.391480257	0.3141835048	0	0	10.3	10.9	10.6	0	0	0	0	0	1	0
2014-06-19	25	2014-06-19-S25	2014	June	Thursday	575	526	880	0	15.69662926	3.646166788	9.512028071	0	3.932976904	2.110552602	0.5826700203	0	0.007205972041	0	0	0	10.3	10.9	10.6	0	0	0	0	0	1	0
2014-06-19	26	2014-06-19-S26	2014	June	Thursday	511	1472	528	132.8458288	352.6663888	637.6924434	53.91259482	127.8524527	627.8457127	164.581214	91.58394128	9.095137907	12.89885411	0.185841016	0	0	10.3	10.9	10.6	0	0	0	0	0	1	0
2014-06-19	27	2014-06-19-S27	2014	June	Thursday	151	239	137	14.53534693	155.8831232	200.3888786	21.57107761	12.83528422	91.89064123	44.41089466	38.96793453	2.121714044	9.626801807	5.530776921	0	0	10.3	10.9	10.6	0	0	0	0	0	1	0
2014-06-19	28	2014-06-19-S28	2014	June	Thursday	1442	1283	2012	378.608563	774.0609057	411.3396249	57.05728533	275.4535777	54.2351342	112.4192789	13.98731637	5.924210273	0.3225669608	0.365043275	0	0	10.3	10.9	10.6	0	0	0	0	0	1	0
2014-06-19	29	2014-06-19-S29	2014	June	Thursday	621	489	674	270.0589244	48.10205962	71.55879786	432.6604411	0	10.52511198	10.40901033	1.29137635	47.69144843	0.2681178555	0.04543963389	0	0	10.3	10.9	10.6	0	0	0	0	0	1	0
2014-06-19	30	2014-06-19-S30	2014	June	Thursday	336	1035	856	136.2506411	239.9459631	1144.335781	0	270.8676272	324.0116525	29.26970217	32.62737798	0	7.795139564	0.02159006014	0	0	10.3	10.9	10.6	0	0	0	0	0	1	0
2014-06-19	31	2014-06-19-S31	2014	June	Thursday	201	800	419	0	43.74570949	553.7005257	258.170456	17.52564699	58.82787828	4.178578686	18.72551618	91.85770686	3.452772353	0	0	0	10.3	10.9	10.6	0	0	0	0	0	1	0
2014-06-19	32	2014-06-19-S32	2014	June	Thursday	1187	1588	2279	1745.785441	755.4856195	440.9360458	0	84.80742211	377.894298	50.60312862	27.75699012	0	12.21085085	0.3735861871	0	0	10.3	10.9	10.6	0	0	0	0	0	1	0
2014-06-19	33	2014-06-19-S33	2014	June	Thursday	441	245	403	243.198055	412.9285057	80.34731992	104.1720893	172.4419179	141.5742024	28.69534219	16.03817685	4.78027053	0.3912652395	0.02239551908	0	0	10.3	10.9	10.6	0	0	0	0	0	1	0
2014-06-19	34	2014-06-19-S34	2014	June	Thursday	257	214	329	68.89908213	301.2752368	62.25362791	1262.365158	330.4862347	165.6022975	34.37704937	18.8119207	128.1590998	0.3533577811	0.1632204243	0	0	10.3	10.9	10.6	0	0	0	0	0	1	0
2014-06-20	1	2014-06-20-S1	2014	June	Friday	874	3309	3331	105.0234086	1509.889606	880.0720904	0	99.06161782	253.5120553	59.59623947	17.92284298	0	40.75153294	0.4522389903	0	0	11.9	11.1	11.1	0	0	0	0	0	0	1
2014-06-20	2	2014-06-20-S2	2014	June	Friday	657	3539	2949	52.96107936	185.1770496	277.8093558	0	92.46483568	98.48995343	4.878133038	6.90331928	0	22.28779018	0.0938505644	0	0	11.9	11.1	11.1	0	0	0	0	0	0	1
2014-06-20	3	2014-06-20-S3	2014	June	Friday	835	2533	3002	0	1073.81836	1491.15901	0	82.20509542	445.3849775	69.56428167	41.87491403	0	7.394755361	0.2674825307	0	0	11.9	11.1	11.1	0	0	0	0	0	0	1
2014-06-20	4	2014-06-20-S4	2014	June	Friday	1074	3699	3970	1098.62823	1337.197368	854.0242576	0	251.885962	860.9534242	117.4593764	65.09807053	0	48.26377041	0.2822376616	0	0	11.9	11.1	11.1	0	0	0	0	0	0	1
2014-06-20	5	2014-06-20-S5	2014	June	Friday	1475	1679	2790	2692.217814	247.1702845	154.6457014	245.1090186	0	82.35078281	47.01333539	9.175212365	93.2998235	0.8221437905	0.1305349219	0	0	11.9	11.1	11.1	0	0	0	0	0	0	1
2014-06-20	6	2014-06-20-S6	2014	June	Friday	2136	1727	2397	2760.25086	210.8239811	84.30281614	76.09853449	0	12.75829541	61.27733377	1.697166863	0	0.1954980722	0.111761838	0	0	11.9	11.1	11.1	0	0	0	0	0	0	1
2014-06-20	8	2014-06-20-S8	2014	June	Friday	405	473	573	0	6.799443849	14.15349205	0	0	33.42596059	30.22255692	36.73165287	0	0	0	0	0	11.9	11.1	11.1	0	0	0	0	0	0	1
2014-06-20	9	2014-06-20-S9	2014	June	Friday	3280	1088	1985	467.7806698	757.357953	442.4481817	22.54805524	823.2176176	364.6033248	46.41193545	54.55803581	0	1.253261912	0	0	0	11.9	11.1	11.1	0	0	0	0	0	0	1
2014-06-20	10	2014-06-20-S10	2014	June	Friday	373	275	305	2560.42969	466.2344418	954.9420954	0	89.51918374	1127.577637	27.56902984	218.861426	0	12.60281134	0	0	0	11.9	11.1	11.1	0	0	0	0	0	0	1
2014-06-20	11	2014-06-20-S11	2014	June	Friday	100	129	160	0	2.437886903	24.68290872	0	7.642069009	23.16187244	1.643096317	11.96917916	0	1.029126224	0	0	0	11.9	11.1	11.1	0	0	0	0	0	0	1
2014-06-20	12	2014-06-20-S12	2014	June	Friday	248	267	281	0	10.3407849	97.34575609	0	42.69144928	130.1984391	85.99940564	87.89431566	0	0.9115988965	0	0	0	11.9	11.1	11.1	0	0	0	0	0	0	1
2014-06-20	13	2014-06-20-S13	2014	June	Friday	4924	1037	2702	9721.412034	1743.859577	235.031539	2718.448749	207.4205368	465.0464356	108.5688175	73.16649676	164.0783952	5.890098174	0.0004075409326	0	0	11.9	11.1	11.1	0	0	0	0	0	0	1
2014-06-20	14	2014-06-20-S14	2014	June	Friday	925	576	1193	589.5334227	47.02958357	23.43994648	0	0	45.63140827	17.97222664	6.345431399	0	0.08062123497	0.009012331905	0	0	11.9	11.1	11.1	0	0	0	0	0	0	1
2014-06-20	15	2014-06-20-S15	2014	June	Friday	619	1692	1564	0	3370.047244	3805.565539	0	1408.701052	2072.186799	192.4556049	222.1441928	0	22.69335609	0.2916802708	0	0	11.9	11.1	11.1	0	0	0	0	0	0	1
2014-06-20	16	2014-06-20-S16	2014	June	Friday	1008	2327	1823	2011.206619	1442.729521	799.5225018	0	215.1688438	799.8285174	73.53990174	56.35406329	0	88.66138652	1.041656459	0	0	11.9	11.1	11.1	0	0	0	0	0	0	1
2014-06-20	17	2014-06-20-S17	2014	June	Friday	1838	1252	1277	2051.12922	2068.394442	940.2149155	2650.164489	969.8757116	551.0912246	69.18957652	35.47878898	8.698225033	7.855544804	0.230532198	0	0	11.9	11.1	11.1	0	0	0	0	0	0	1
2014-06-20	18	2014-06-20-S18	2014	June	Friday	1638	607	1216	1173.011522	1623.593551	657.4687617	1239.877456	480.2842641	422.3259973	47.03476873	28.33001919	1.641829105	15.32212843	0.2027131459	0	0	11.9	11.1	11.1	0	0	0	0	0	0	1
2014-06-20	19	2014-06-20-S19	2014	June	Friday	175	1042	1179	75.63248404	534.9150773	1482.401587	0	452.8617415	379.4483956	46.15460757	30.43689413	0	23.0767839	0.01349693715	0	0	11.9	11.1	11.1	0	0	0	0	0	0	1
2014-06-20	20	2014-06-20-S20	2014	June	Friday	142	773	817	19.39785975	10.77853336	231.7055799	0	19.76937143	13.75543989	0	1.077314669	0	1.294864474	0	0	0	11.9	11.1	11.1	0	0	0	0	0	0	1
2014-06-20	21	2014-06-20-S21	2014	June	Friday	325	1225	1100	249.7788975	270.5102482	766.6093246	0	184.6522819	534.2133396	18.07329324	43.77183313	0	5.802942058	0.07444857283	0	0	11.9	11.1	11.1	0	0	0	0	0	0	1
2014-06-20	22	2014-06-20-S22	2014	June	Friday	2527	2957	3840	3464.111689	1258.31764	483.5500437	0	241.1141153	438.5672632	93.96393154	55.28654819	0	20.23653163	0.6750730863	0	0	11.9	11.1	11.1	0	0	0	0	0	0	1
2014-06-20	23	2014-06-20-S23	2014	June	Friday	941	681	620	2162.440902	1677.782056	587.1087997	731.5392992	728.268793	1083.715142	176.6898684	151.067717	0	2.117290182	0.4980117448	0	0	11.9	11.1	11.1	0	0	0	0	0	0	1
2014-06-20	24	2014-06-20-S24	2014	June	Friday	3166	1780	3095	1634.426227	745.5483213	577.9401699	431.5923545	399.9925335	1166.428347	138.2403838	118.7910689	171.4615611	3.391480257	0.3141835048	0	0	11.9	11.1	11.1	0	0	0	0	0	0	1
2014-06-20	25	2014-06-20-S25	2014	June	Friday	583	804	1207	0	15.69662926	3.646166788	9.512028071	0	3.932976904	2.110552602	0.5826700203	0	0.007205972041	0	0	0	11.9	11.1	11.1	0	0	0	0	0	0	1
2014-06-20	26	2014-06-20-S26	2014	June	Friday	614	1740	659	132.8458288	352.6663888	637.6924434	53.91259482	127.8524527	627.8457127	164.581214	91.58394128	9.095137907	12.89885411	0.185841016	0	0	11.9	11.1	11.1	0	0	0	0	0	0	1
2014-06-20	27	2014-06-20-S27	2014	June	Friday	162	293	199	14.53534693	155.8831232	200.3888786	21.57107761	12.83528422	91.89064123	44.41089466	38.96793453	2.121714044	9.626801807	5.530776921	0	0	11.9	11.1	11.1	0	0	0	0	0	0	1
2014-06-20	28	2014-06-20-S28	2014	June	Friday	1550	1428	2265	378.608563	774.0609057	411.3396249	57.05728533	275.4535777	54.2351342	112.4192789	13.98731637	5.924210273	0.3225669608	0.365043275	0	0	11.9	11.1	11.1	0	0	0	0	0	0	1
2014-06-20	29	2014-06-20-S29	2014	June	Friday	470	710	718	270.0589244	48.10205962	71.55879786	432.6604411	0	10.52511198	10.40901033	1.29137635	47.69144843	0.2681178555	0.04543963389	0	0	11.9	11.1	11.1	0	0	0	0	0	0	1
2014-06-20	30	2014-06-20-S30	2014	June	Friday	311	1133	1066	136.2506411	239.9459631	1144.335781	0	270.8676272	324.0116525	29.26970217	32.62737798	0	7.795139564	0.02159006014	0	0	11.9	11.1	11.1	0	0	0	0	0	0	1
2014-06-20	31	2014-06-20-S31	2014	June	Friday	192	809	451	0	43.74570949	553.7005257	258.170456	17.52564699	58.82787828	4.178578686	18.72551618	91.85770686	3.452772353	0	0	0	11.9	11.1	11.1	0	0	0	0	0	0	1
2014-06-20	32	2014-06-20-S32	2014	June	Friday	1296	2032	2708	1745.785441	755.4856195	440.9360458	0	84.80742211	377.894298	50.60312862	27.75699012	0	12.21085085	0.3735861871	0	0	11.9	11.1	11.1	0	0	0	0	0	0	1
2014-06-20	33	2014-06-20-S33	2014	June	Friday	455	227	373	243.198055	412.9285057	80.34731992	104.1720893	172.4419179	141.5742024	28.69534219	16.03817685	4.78027053	0.3912652395	0.02239551908	0	0	11.9	11.1	11.1	0	0	0	0	0	0	1
2014-06-20	34	2014-06-20-S34	2014	June	Friday	240	261	403	68.89908213	301.2752368	62.25362791	1262.365158	330.4862347	165.6022975	34.37704937	18.8119207	128.1590998	0.3533577811	0.1632204243	0	0	11.9	11.1	11.1	0	0	0	0	0	0	1
2014-06-23	1	2014-06-23-S1	2014	June	Monday	757	2892	2175	105.0234086	1509.889606	880.0720904	0	99.06161782	253.5120553	59.59623947	17.92284298	0	40.75153294	0.4522389903	0	0	8.7	5.6	6.8	0	1	1	0	0	0	0
2014-06-23	2	2014-06-23-S2	2014	June	Monday	677	3040	1605	52.96107936	185.1770496	277.8093558	0	92.46483568	98.48995343	4.878133038	6.90331928	0	22.28779018	0.0938505644	0	0	8.7	5.6	6.8	0	1	1	0	0	0	0
2014-06-23	3	2014-06-23-S3	2014	June	Monday	971	2150	2123	0	1073.81836	1491.15901	0	82.20509542	445.3849775	69.56428167	41.87491403	0	7.394755361	0.2674825307	0	0	8.7	5.6	6.8	0	1	1	0	0	0	0
2014-06-23	4	2014-06-23-S4	2014	June	Monday	1493	3500	2612	1098.62823	1337.197368	854.0242576	0	251.885962	860.9534242	117.4593764	65.09807053	0	48.26377041	0.2822376616	0	0	8.7	5.6	6.8	0	1	1	0	0	0	0
2014-06-23	5	2014-06-23-S5	2014	June	Monday	2225	1458	2362	2692.217814	247.1702845	154.6457014	245.1090186	0	82.35078281	47.01333539	9.175212365	93.2998235	0.8221437905	0.1305349219	0	0	8.7	5.6	6.8	0	1	1	0	0	0	0
2014-06-23	6	2014-06-23-S6	2014	June	Monday	2327	1531	1986	2760.25086	210.8239811	84.30281614	76.09853449	0	12.75829541	61.27733377	1.697166863	0	0.1954980722	0.111761838	0	0	8.7	5.6	6.8	0	1	1	0	0	0	0
2014-06-23	8	2014-06-23-S8	2014	June	Monday	404	257	523	0	6.799443849	14.15349205	0	0	33.42596059	30.22255692	36.73165287	0	0	0	0	0	8.7	5.6	6.8	0	1	1	0	0	0	0
2014-06-23	9	2014-06-23-S9	2014	June	Monday	3282	852	2422	467.7806698	757.357953	442.4481817	22.54805524	823.2176176	364.6033248	46.41193545	54.55803581	0	1.253261912	0	0	0	8.7	5.6	6.8	0	1	1	0	0	0	0
2014-06-23	10	2014-06-23-S10	2014	June	Monday	384	228	344	2560.42969	466.2344418	954.9420954	0	89.51918374	1127.577637	27.56902984	218.861426	0	12.60281134	0	0	0	8.7	5.6	6.8	0	1	1	0	0	0	0
2014-06-23	11	2014-06-23-S11	2014	June	Monday	65	73	90	0	2.437886903	24.68290872	0	7.642069009	23.16187244	1.643096317	11.96917916	0	1.029126224	0	0	0	8.7	5.6	6.8	0	1	1	0	0	0	0
2014-06-23	12	2014-06-23-S12	2014	June	Monday	190	186	176	0	10.3407849	97.34575609	0	42.69144928	130.1984391	85.99940564	87.89431566	0	0.9115988965	0	0	0	8.7	5.6	6.8	0	1	1	0	0	0	0
2014-06-23	13	2014-06-23-S13	2014	June	Monday	5217	1174	3319	9721.412034	1743.859577	235.031539	2718.448749	207.4205368	465.0464356	108.5688175	73.16649676	164.0783952	5.890098174	0.0004075409326	0	0	8.7	5.6	6.8	0	1	1	0	0	0	0
2014-06-23	14	2014-06-23-S14	2014	June	Monday	962	466	1157	589.5334227	47.02958357	23.43994648	0	0	45.63140827	17.97222664	6.345431399	0	0.08062123497	0.009012331905	0	0	8.7	5.6	6.8	0	1	1	0	0	0	0
2014-06-23	15	2014-06-23-S15	2014	June	Monday	689	1529	1675	0	3370.047244	3805.565539	0	1408.701052	2072.186799	192.4556049	222.1441928	0	22.69335609	0.2916802708	0	0	8.7	5.6	6.8	0	1	1	0	0	0	0
2014-06-23	16	2014-06-23-S16	2014	June	Monday	988	2051	1010	2011.206619	1442.729521	799.5225018	0	215.1688438	799.8285174	73.53990174	56.35406329	0	88.66138652	1.041656459	0	0	8.7	5.6	6.8	0	1	1	0	0	0	0
2014-06-23	17	2014-06-23-S17	2014	June	Monday	1772	1039	1166	2051.12922	2068.394442	940.2149155	2650.164489	969.8757116	551.0912246	69.18957652	35.47878898	8.698225033	7.855544804	0.230532198	0	0	8.7	5.6	6.8	0	1	1	0	0	0	0
2014-06-23	18	2014-06-23-S18	2014	June	Monday	1642	509	1438	1173.011522	1623.593551	657.4687617	1239.877456	480.2842641	422.3259973	47.03476873	28.33001919	1.641829105	15.32212843	0.2027131459	0	0	8.7	5.6	6.8	0	1	1	0	0	0	0
2014-06-23	19	2014-06-23-S19	2014	June	Monday	110	943	911	75.63248404	534.9150773	1482.401587	0	452.8617415	379.4483956	46.15460757	30.43689413	0	23.0767839	0.01349693715	0	0	8.7	5.6	6.8	0	1	1	0	0	0	0
2014-06-23	20	2014-06-23-S20	2014	June	Monday	147	657	476	19.39785975	10.77853336	231.7055799	0	19.76937143	13.75543989	0	1.077314669	0	1.294864474	0	0	0	8.7	5.6	6.8	0	1	1	0	0	0	0
2014-06-23	21	2014-06-23-S21	2014	June	Monday	331	1082	864	249.7788975	270.5102482	766.6093246	0	184.6522819	534.2133396	18.07329324	43.77183313	0	5.802942058	0.07444857283	0	0	8.7	5.6	6.8	0	1	1	0	0	0	0
2014-06-23	22	2014-06-23-S22	2014	June	Monday	2526	2657	3456	3464.111689	1258.31764	483.5500437	0	241.1141153	438.5672632	93.96393154	55.28654819	0	20.23653163	0.6750730863	0	0	8.7	5.6	6.8	0	1	1	0	0	0	0
2014-06-23	23	2014-06-23-S23	2014	June	Monday	1044	462	526	2162.440902	1677.782056	587.1087997	731.5392992	728.268793	1083.715142	176.6898684	151.067717	0	2.117290182	0.4980117448	0	0	8.7	5.6	6.8	0	1	1	0	0	0	0
2014-06-23	24	2014-06-23-S24	2014	June	Monday	3317	1561	3229	1634.426227	745.5483213	577.9401699	431.5923545	399.9925335	1166.428347	138.2403838	118.7910689	171.4615611	3.391480257	0.3141835048	0	0	8.7	5.6	6.8	0	1	1	0	0	0	0
2014-06-23	25	2014-06-23-S25	2014	June	Monday	581	590	873	0	15.69662926	3.646166788	9.512028071	0	3.932976904	2.110552602	0.5826700203	0	0.007205972041	0	0	0	8.7	5.6	6.8	0	1	1	0	0	0	0
2014-06-23	26	2014-06-23-S26	2014	June	Monday	428	737	546	132.8458288	352.6663888	637.6924434	53.91259482	127.8524527	627.8457127	164.581214	91.58394128	9.095137907	12.89885411	0.185841016	0	0	8.7	5.6	6.8	0	1	1	0	0	0	0
2014-06-23	27	2014-06-23-S27	2014	June	Monday	153	137	174	14.53534693	155.8831232	200.3888786	21.57107761	12.83528422	91.89064123	44.41089466	38.96793453	2.121714044	9.626801807	5.530776921	0	0	8.7	5.6	6.8	0	1	1	0	0	0	0
2014-06-23	28	2014-06-23-S28	2014	June	Monday	2359	1465	2387	378.608563	774.0609057	411.3396249	57.05728533	275.4535777	54.2351342	112.4192789	13.98731637	5.924210273	0.3225669608	0.365043275	0	0	8.7	5.6	6.8	0	1	1	0	0	0	0
2014-06-23	29	2014-06-23-S29	2014	June	Monday	485	609	517	270.0589244	48.10205962	71.55879786	432.6604411	0	10.52511198	10.40901033	1.29137635	47.69144843	0.2681178555	0.04543963389	0	0	8.7	5.6	6.8	0	1	1	0	0	0	0
2014-06-23	30	2014-06-23-S30	2014	June	Monday	275	1028	756	136.2506411	239.9459631	1144.335781	0	270.8676272	324.0116525	29.26970217	32.62737798	0	7.795139564	0.02159006014	0	0	8.7	5.6	6.8	0	1	1	0	0	0	0
2014-06-23	31	2014-06-23-S31	2014	June	Monday	151	454	338	0	43.74570949	553.7005257	258.170456	17.52564699	58.82787828	4.178578686	18.72551618	91.85770686	3.452772353	0	0	0	8.7	5.6	6.8	0	1	1	0	0	0	0
2014-06-23	32	2014-06-23-S32	2014	June	Monday	1289	1601	1946	1745.785441	755.4856195	440.9360458	0	84.80742211	377.894298	50.60312862	27.75699012	0	12.21085085	0.3735861871	0	0	8.7	5.6	6.8	0	1	1	0	0	0	0
2014-06-23	33	2014-06-23-S33	2014	June	Monday	402	228	325	243.198055	412.9285057	80.34731992	104.1720893	172.4419179	141.5742024	28.69534219	16.03817685	4.78027053	0.3912652395	0.02239551908	0	0	8.7	5.6	6.8	0	1	1	0	0	0	0
2014-06-23	34	2014-06-23-S34	2014	June	Monday	248	225	259	68.89908213	301.2752368	62.25362791	1262.365158	330.4862347	165.6022975	34.37704937	18.8119207	128.1590998	0.3533577811	0.1632204243	0	0	8.7	5.6	6.8	0	1	1	0	0	0	0
2014-06-24	1	2014-06-24-S1	2014	June	Tuesday	677	2236	2247	105.0234086	1509.889606	880.0720904	0	99.06161782	253.5120553	59.59623947	17.92284298	0	40.75153294	0.4522389903	5.4	1	10.5	10.7	9.7	0	0	0	1	0	0	0
2014-06-24	2	2014-06-24-S2	2014	June	Tuesday	647	2334	1706	52.96107936	185.1770496	277.8093558	0	92.46483568	98.48995343	4.878133038	6.90331928	0	22.28779018	0.0938505644	5.4	1	10.5	10.7	9.7	0	0	0	1	0	0	0
2014-06-24	3	2014-06-24-S3	2014	June	Tuesday	667	1780	2611	0	1073.81836	1491.15901	0	82.20509542	445.3849775	69.56428167	41.87491403	0	7.394755361	0.2674825307	5.4	1	10.5	10.7	9.7	0	0	0	1	0	0	0
2014-06-24	4	2014-06-24-S4	2014	June	Tuesday	1155	2792	2991	1098.62823	1337.197368	854.0242576	0	251.885962	860.9534242	117.4593764	65.09807053	0	48.26377041	0.2822376616	5.4	1	10.5	10.7	9.7	0	0	0	1	0	0	0
2014-06-24	5	2014-06-24-S5	2014	June	Tuesday	1682	1038	2361	2692.217814	247.1702845	154.6457014	245.1090186	0	82.35078281	47.01333539	9.175212365	93.2998235	0.8221437905	0.1305349219	5.4	1	10.5	10.7	9.7	0	0	0	1	0	0	0
2014-06-24	6	2014-06-24-S6	2014	June	Tuesday	2177	1056	2010	2760.25086	210.8239811	84.30281614	76.09853449	0	12.75829541	61.27733377	1.697166863	0	0.1954980722	0.111761838	5.4	1	10.5	10.7	9.7	0	0	0	1	0	0	0
2014-06-24	8	2014-06-24-S8	2014	June	Tuesday	409	125	444	0	6.799443849	14.15349205	0	0	33.42596059	30.22255692	36.73165287	0	0	0	5.4	1	10.5	10.7	9.7	0	0	0	1	0	0	0
2014-06-24	9	2014-06-24-S9	2014	June	Tuesday	2935	704	2343	467.7806698	757.357953	442.4481817	22.54805524	823.2176176	364.6033248	46.41193545	54.55803581	0	1.253261912	0	5.4	1	10.5	10.7	9.7	0	0	0	1	0	0	0
2014-06-24	10	2014-06-24-S10	2014	June	Tuesday	314	189	352	2560.42969	466.2344418	954.9420954	0	89.51918374	1127.577637	27.56902984	218.861426	0	12.60281134	0	5.4	1	10.5	10.7	9.7	0	0	0	1	0	0	0
2014-06-24	11	2014-06-24-S11	2014	June	Tuesday	55	35	86	0	2.437886903	24.68290872	0	7.642069009	23.16187244	1.643096317	11.96917916	0	1.029126224	0	5.4	1	10.5	10.7	9.7	0	0	0	1	0	0	0
2014-06-24	12	2014-06-24-S12	2014	June	Tuesday	132	89	195	0	10.3407849	97.34575609	0	42.69144928	130.1984391	85.99940564	87.89431566	0	0.9115988965	0	5.4	1	10.5	10.7	9.7	0	0	0	1	0	0	0
2014-06-24	13	2014-06-24-S13	2014	June	Tuesday	6024	999	3265	9721.412034	1743.859577	235.031539	2718.448749	207.4205368	465.0464356	108.5688175	73.16649676	164.0783952	5.890098174	0.0004075409326	5.4	1	10.5	10.7	9.7	0	0	0	1	0	0	0
2014-06-24	14	2014-06-24-S14	2014	June	Tuesday	1123	313	1091	589.5334227	47.02958357	23.43994648	0	0	45.63140827	17.97222664	6.345431399	0	0.08062123497	0.009012331905	5.4	1	10.5	10.7	9.7	0	0	0	1	0	0	0
2014-06-24	15	2014-06-24-S15	2014	June	Tuesday	715	1244	2220	0	3370.047244	3805.565539	0	1408.701052	2072.186799	192.4556049	222.1441928	0	22.69335609	0.2916802708	5.4	1	10.5	10.7	9.7	0	0	0	1	0	0	0
2014-06-24	16	2014-06-24-S16	2014	June	Tuesday	919	1755	1087	2011.206619	1442.729521	799.5225018	0	215.1688438	799.8285174	73.53990174	56.35406329	0	88.66138652	1.041656459	5.4	1	10.5	10.7	9.7	0	0	0	1	0	0	0
2014-06-24	17	2014-06-24-S17	2014	June	Tuesday	2306	874	1190	2051.12922	2068.394442	940.2149155	2650.164489	969.8757116	551.0912246	69.18957652	35.47878898	8.698225033	7.855544804	0.230532198	5.4	1	10.5	10.7	9.7	0	0	0	1	0	0	0
2014-06-24	18	2014-06-24-S18	2014	June	Tuesday	1963	484	1322	1173.011522	1623.593551	657.4687617	1239.877456	480.2842641	422.3259973	47.03476873	28.33001919	1.641829105	15.32212843	0.2027131459	5.4	1	10.5	10.7	9.7	0	0	0	1	0	0	0
2014-06-24	19	2014-06-24-S19	2014	June	Tuesday	162	766	956	75.63248404	534.9150773	1482.401587	0	452.8617415	379.4483956	46.15460757	30.43689413	0	23.0767839	0.01349693715	5.4	1	10.5	10.7	9.7	0	0	0	1	0	0	0
2014-06-24	20	2014-06-24-S20	2014	June	Tuesday	159	427	599	19.39785975	10.77853336	231.7055799	0	19.76937143	13.75543989	0	1.077314669	0	1.294864474	0	5.4	1	10.5	10.7	9.7	0	0	0	1	0	0	0
2014-06-24	21	2014-06-24-S21	2014	June	Tuesday	281	771	889	249.7788975	270.5102482	766.6093246	0	184.6522819	534.2133396	18.07329324	43.77183313	0	5.802942058	0.07444857283	5.4	1	10.5	10.7	9.7	0	0	0	1	0	0	0
2014-06-24	22	2014-06-24-S22	2014	June	Tuesday	2456	2203	3455	3464.111689	1258.31764	483.5500437	0	241.1141153	438.5672632	93.96393154	55.28654819	0	20.23653163	0.6750730863	5.4	1	10.5	10.7	9.7	0	0	0	1	0	0	0
2014-06-24	23	2014-06-24-S23	2014	June	Tuesday	975	329	549	2162.440902	1677.782056	587.1087997	731.5392992	728.268793	1083.715142	176.6898684	151.067717	0	2.117290182	0.4980117448	5.4	1	10.5	10.7	9.7	0	0	0	1	0	0	0
2014-06-24	24	2014-06-24-S24	2014	June	Tuesday	3323	1366	3195	1634.426227	745.5483213	577.9401699	431.5923545	399.9925335	1166.428347	138.2403838	118.7910689	171.4615611	3.391480257	0.3141835048	5.4	1	10.5	10.7	9.7	0	0	0	1	0	0	0
2014-06-24	25	2014-06-24-S25	2014	June	Tuesday	574	332	877	0	15.69662926	3.646166788	9.512028071	0	3.932976904	2.110552602	0.5826700203	0	0.007205972041	0	5.4	1	10.5	10.7	9.7	0	0	0	1	0	0	0
2014-06-24	26	2014-06-24-S26	2014	June	Tuesday	545	1187	603	132.8458288	352.6663888	637.6924434	53.91259482	127.8524527	627.8457127	164.581214	91.58394128	9.095137907	12.89885411	0.185841016	5.4	1	10.5	10.7	9.7	0	0	0	1	0	0	0
2014-06-24	27	2014-06-24-S27	2014	June	Tuesday	247	220	158	14.53534693	155.8831232	200.3888786	21.57107761	12.83528422	91.89064123	44.41089466	38.96793453	2.121714044	9.626801807	5.530776921	5.4	1	10.5	10.7	9.7	0	0	0	1	0	0	0
2014-06-24	28	2014-06-24-S28	2014	June	Tuesday	1318	757	1840	378.608563	774.0609057	411.3396249	57.05728533	275.4535777	54.2351342	112.4192789	13.98731637	5.924210273	0.3225669608	0.365043275	5.4	1	10.5	10.7	9.7	0	0	0	1	0	0	0
2014-06-24	29	2014-06-24-S29	2014	June	Tuesday	346	218	467	270.0589244	48.10205962	71.55879786	432.6604411	0	10.52511198	10.40901033	1.29137635	47.69144843	0.2681178555	0.04543963389	5.4	1	10.5	10.7	9.7	0	0	0	1	0	0	0
2014-06-24	30	2014-06-24-S30	2014	June	Tuesday	357	814	853	136.2506411	239.9459631	1144.335781	0	270.8676272	324.0116525	29.26970217	32.62737798	0	7.795139564	0.02159006014	5.4	1	10.5	10.7	9.7	0	0	0	1	0	0	0
2014-06-24	31	2014-06-24-S31	2014	June	Tuesday	144	226	393	0	43.74570949	553.7005257	258.170456	17.52564699	58.82787828	4.178578686	18.72551618	91.85770686	3.452772353	0	5.4	1	10.5	10.7	9.7	0	0	0	1	0	0	0
2014-06-24	32	2014-06-24-S32	2014	June	Tuesday	959	986	1938	1745.785441	755.4856195	440.9360458	0	84.80742211	377.894298	50.60312862	27.75699012	0	12.21085085	0.3735861871	5.4	1	10.5	10.7	9.7	0	0	0	1	0	0	0
2014-06-24	33	2014-06-24-S33	2014	June	Tuesday	427	162	373	243.198055	412.9285057	80.34731992	104.1720893	172.4419179	141.5742024	28.69534219	16.03817685	4.78027053	0.3912652395	0.02239551908	5.4	1	10.5	10.7	9.7	0	0	0	1	0	0	0
2014-06-24	34	2014-06-24-S34	2014	June	Tuesday	285	147	268	68.89908213	301.2752368	62.25362791	1262.365158	330.4862347	165.6022975	34.37704937	18.8119207	128.1590998	0.3533577811	0.1632204243	5.4	1	10.5	10.7	9.7	0	0	0	1	0	0	0
2014-06-25	1	2014-06-25-S1	2014	June	Wednesday	766	3079	2535	105.0234086	1509.889606	880.0720904	0	99.06161782	253.5120553	59.59623947	17.92284298	0	40.75153294	0.4522389903	7	1	11.4	12.7	12.5	0	0	0	0	1	0	0
2014-06-25	2	2014-06-25-S2	2014	June	Wednesday	659	3084	2058	52.96107936	185.1770496	277.8093558	0	92.46483568	98.48995343	4.878133038	6.90331928	0	22.28779018	0.0938505644	7	1	11.4	12.7	12.5	0	0	0	0	1	0	0
2014-06-25	3	2014-06-25-S3	2014	June	Wednesday	873	2529	2443	0	1073.81836	1491.15901	0	82.20509542	445.3849775	69.56428167	41.87491403	0	7.394755361	0.2674825307	7	1	11.4	12.7	12.5	0	0	0	0	1	0	0
2014-06-25	4	2014-06-25-S4	2014	June	Wednesday	1142	3696	3070	1098.62823	1337.197368	854.0242576	0	251.885962	860.9534242	117.4593764	65.09807053	0	48.26377041	0.2822376616	7	1	11.4	12.7	12.5	0	0	0	0	1	0	0
2014-06-25	5	2014-06-25-S5	2014	June	Wednesday	1427	1572	2319	2692.217814	247.1702845	154.6457014	245.1090186	0	82.35078281	47.01333539	9.175212365	93.2998235	0.8221437905	0.1305349219	7	1	11.4	12.7	12.5	0	0	0	0	1	0	0
2014-06-25	6	2014-06-25-S6	2014	June	Wednesday	2305	1627	2103	2760.25086	210.8239811	84.30281614	76.09853449	0	12.75829541	61.27733377	1.697166863	0	0.1954980722	0.111761838	7	1	11.4	12.7	12.5	0	0	0	0	1	0	0
2014-06-25	8	2014-06-25-S8	2014	June	Wednesday	373	372	504	0	6.799443849	14.15349205	0	0	33.42596059	30.22255692	36.73165287	0	0	0	7	1	11.4	12.7	12.5	0	0	0	0	1	0	0
2014-06-25	9	2014-06-25-S9	2014	June	Wednesday	3168	948	2301	467.7806698	757.357953	442.4481817	22.54805524	823.2176176	364.6033248	46.41193545	54.55803581	0	1.253261912	0	7	1	11.4	12.7	12.5	0	0	0	0	1	0	0
2014-06-25	10	2014-06-25-S10	2014	June	Wednesday	370	246	316	2560.42969	466.2344418	954.9420954	0	89.51918374	1127.577637	27.56902984	218.861426	0	12.60281134	0	7	1	11.4	12.7	12.5	0	0	0	0	1	0	0
2014-06-25	11	2014-06-25-S11	2014	June	Wednesday	80	112	76	0	2.437886903	24.68290872	0	7.642069009	23.16187244	1.643096317	11.96917916	0	1.029126224	0	7	1	11.4	12.7	12.5	0	0	0	0	1	0	0
2014-06-25	12	2014-06-25-S12	2014	June	Wednesday	217	214	182	0	10.3407849	97.34575609	0	42.69144928	130.1984391	85.99940564	87.89431566	0	0.9115988965	0	7	1	11.4	12.7	12.5	0	0	0	0	1	0	0
2014-06-25	13	2014-06-25-S13	2014	June	Wednesday	5057	1178	3228	9721.412034	1743.859577	235.031539	2718.448749	207.4205368	465.0464356	108.5688175	73.16649676	164.0783952	5.890098174	0.0004075409326	7	1	11.4	12.7	12.5	0	0	0	0	1	0	0
2014-06-25	14	2014-06-25-S14	2014	June	Wednesday	862	725	1189	589.5334227	47.02958357	23.43994648	0	0	45.63140827	17.97222664	6.345431399	0	0.08062123497	0.009012331905	7	1	11.4	12.7	12.5	0	0	0	0	1	0	0
2014-06-25	15	2014-06-25-S15	2014	June	Wednesday	635	1661	1896	0	3370.047244	3805.565539	0	1408.701052	2072.186799	192.4556049	222.1441928	0	22.69335609	0.2916802708	7	1	11.4	12.7	12.5	0	0	0	0	1	0	0
2014-06-25	16	2014-06-25-S16	2014	June	Wednesday	994	2027	1206	2011.206619	1442.729521	799.5225018	0	215.1688438	799.8285174	73.53990174	56.35406329	0	88.66138652	1.041656459	7	1	11.4	12.7	12.5	0	0	0	0	1	0	0
2014-06-25	17	2014-06-25-S17	2014	June	Wednesday	1800	1237	1133	2051.12922	2068.394442	940.2149155	2650.164489	969.8757116	551.0912246	69.18957652	35.47878898	8.698225033	7.855544804	0.230532198	7	1	11.4	12.7	12.5	0	0	0	0	1	0	0
2014-06-25	18	2014-06-25-S18	2014	June	Wednesday	1617	574	1379	1173.011522	1623.593551	657.4687617	1239.877456	480.2842641	422.3259973	47.03476873	28.33001919	1.641829105	15.32212843	0.2027131459	7	1	11.4	12.7	12.5	0	0	0	0	1	0	0
2014-06-25	19	2014-06-25-S19	2014	June	Wednesday	196	1129	1031	75.63248404	534.9150773	1482.401587	0	452.8617415	379.4483956	46.15460757	30.43689413	0	23.0767839	0.01349693715	7	1	11.4	12.7	12.5	0	0	0	0	1	0	0
2014-06-25	20	2014-06-25-S20	2014	June	Wednesday	139	656	597	19.39785975	10.77853336	231.7055799	0	19.76937143	13.75543989	0	1.077314669	0	1.294864474	0	7	1	11.4	12.7	12.5	0	0	0	0	1	0	0
2014-06-25	21	2014-06-25-S21	2014	June	Wednesday	260	1163	942	249.7788975	270.5102482	766.6093246	0	184.6522819	534.2133396	18.07329324	43.77183313	0	5.802942058	0.07444857283	7	1	11.4	12.7	12.5	0	0	0	0	1	0	0
2014-06-25	22	2014-06-25-S22	2014	June	Wednesday	2472	2700	3453	3464.111689	1258.31764	483.5500437	0	241.1141153	438.5672632	93.96393154	55.28654819	0	20.23653163	0.6750730863	7	1	11.4	12.7	12.5	0	0	0	0	1	0	0
2014-06-25	23	2014-06-25-S23	2014	June	Wednesday	905	452	530	2162.440902	1677.782056	587.1087997	731.5392992	728.268793	1083.715142	176.6898684	151.067717	0	2.117290182	0.4980117448	7	1	11.4	12.7	12.5	0	0	0	0	1	0	0
2014-06-25	24	2014-06-25-S24	2014	June	Wednesday	3319	1616	3102	1634.426227	745.5483213	577.9401699	431.5923545	399.9925335	1166.428347	138.2403838	118.7910689	171.4615611	3.391480257	0.3141835048	7	1	11.4	12.7	12.5	0	0	0	0	1	0	0
2014-06-25	25	2014-06-25-S25	2014	June	Wednesday	666	615	903	0	15.69662926	3.646166788	9.512028071	0	3.932976904	2.110552602	0.5826700203	0	0.007205972041	0	7	1	11.4	12.7	12.5	0	0	0	0	1	0	0
2014-06-25	26	2014-06-25-S26	2014	June	Wednesday	556	932	578	132.8458288	352.6663888	637.6924434	53.91259482	127.8524527	627.8457127	164.581214	91.58394128	9.095137907	12.89885411	0.185841016	7	1	11.4	12.7	12.5	0	0	0	0	1	0	0
2014-06-25	27	2014-06-25-S27	2014	June	Wednesday	181	139	149	14.53534693	155.8831232	200.3888786	21.57107761	12.83528422	91.89064123	44.41089466	38.96793453	2.121714044	9.626801807	5.530776921	7	1	11.4	12.7	12.5	0	0	0	0	1	0	0
2014-06-25	28	2014-06-25-S28	2014	June	Wednesday	1329	1575	1911	378.608563	774.0609057	411.3396249	57.05728533	275.4535777	54.2351342	112.4192789	13.98731637	5.924210273	0.3225669608	0.365043275	7	1	11.4	12.7	12.5	0	0	0	0	1	0	0
2014-06-25	29	2014-06-25-S29	2014	June	Wednesday	403	607	514	270.0589244	48.10205962	71.55879786	432.6604411	0	10.52511198	10.40901033	1.29137635	47.69144843	0.2681178555	0.04543963389	7	1	11.4	12.7	12.5	0	0	0	0	1	0	0
2014-06-25	30	2014-06-25-S30	2014	June	Wednesday	329	1033	840	136.2506411	239.9459631	1144.335781	0	270.8676272	324.0116525	29.26970217	32.62737798	0	7.795139564	0.02159006014	7	1	11.4	12.7	12.5	0	0	0	0	1	0	0
2014-06-25	31	2014-06-25-S31	2014	June	Wednesday	153	377	341	0	43.74570949	553.7005257	258.170456	17.52564699	58.82787828	4.178578686	18.72551618	91.85770686	3.452772353	0	7	1	11.4	12.7	12.5	0	0	0	0	1	0	0
2014-06-25	32	2014-06-25-S32	2014	June	Wednesday	1115	2262	1911	1745.785441	755.4856195	440.9360458	0	84.80742211	377.894298	50.60312862	27.75699012	0	12.21085085	0.3735861871	7	1	11.4	12.7	12.5	0	0	0	0	1	0	0
2014-06-25	33	2014-06-25-S33	2014	June	Wednesday	449	268	407	243.198055	412.9285057	80.34731992	104.1720893	172.4419179	141.5742024	28.69534219	16.03817685	4.78027053	0.3912652395	0.02239551908	7	1	11.4	12.7	12.5	0	0	0	0	1	0	0
2014-06-25	34	2014-06-25-S34	2014	June	Wednesday	230	333	319	68.89908213	301.2752368	62.25362791	1262.365158	330.4862347	165.6022975	34.37704937	18.8119207	128.1590998	0.3533577811	0.1632204243	7	1	11.4	12.7	12.5	0	0	0	0	1	0	0
2014-06-26	1	2014-06-26-S1	2014	June	Thursday	729	3218	2795	105.0234086	1509.889606	880.0720904	0	99.06161782	253.5120553	59.59623947	17.92284298	0	40.75153294	0.4522389903	0.8	1	9.8	11.2	12	0	0	0	0	0	1	0
2014-06-26	2	2014-06-26-S2	2014	June	Thursday	679	3280	2304	52.96107936	185.1770496	277.8093558	0	92.46483568	98.48995343	4.878133038	6.90331928	0	22.28779018	0.0938505644	0.8	1	9.8	11.2	12	0	0	0	0	0	1	0
2014-06-26	3	2014-06-26-S3	2014	June	Thursday	819	2378	2818	0	1073.81836	1491.15901	0	82.20509542	445.3849775	69.56428167	41.87491403	0	7.394755361	0.2674825307	0.8	1	9.8	11.2	12	0	0	0	0	0	1	0
2014-06-26	4	2014-06-26-S4	2014	June	Thursday	1186	3677	3475	1098.62823	1337.197368	854.0242576	0	251.885962	860.9534242	117.4593764	65.09807053	0	48.26377041	0.2822376616	0.8	1	9.8	11.2	12	0	0	0	0	0	1	0
2014-06-26	5	2014-06-26-S5	2014	June	Thursday	1383	1558	2443	2692.217814	247.1702845	154.6457014	245.1090186	0	82.35078281	47.01333539	9.175212365	93.2998235	0.8221437905	0.1305349219	0.8	1	9.8	11.2	12	0	0	0	0	0	1	0
2014-06-26	6	2014-06-26-S6	2014	June	Thursday	2091	1680	2295	2760.25086	210.8239811	84.30281614	76.09853449	0	12.75829541	61.27733377	1.697166863	0	0.1954980722	0.111761838	0.8	1	9.8	11.2	12	0	0	0	0	0	1	0
2014-06-26	8	2014-06-26-S8	2014	June	Thursday	440	355	523	0	6.799443849	14.15349205	0	0	33.42596059	30.22255692	36.73165287	0	0	0	0.8	1	9.8	11.2	12	0	0	0	0	0	1	0
2014-06-26	9	2014-06-26-S9	2014	June	Thursday	3219	1019	2386	467.7806698	757.357953	442.4481817	22.54805524	823.2176176	364.6033248	46.41193545	54.55803581	0	1.253261912	0	0.8	1	9.8	11.2	12	0	0	0	0	0	1	0
2014-06-26	10	2014-06-26-S10	2014	June	Thursday	401	320	345	2560.42969	466.2344418	954.9420954	0	89.51918374	1127.577637	27.56902984	218.861426	0	12.60281134	0	0.8	1	9.8	11.2	12	0	0	0	0	0	1	0
2014-06-26	11	2014-06-26-S11	2014	June	Thursday	103	152	132	0	2.437886903	24.68290872	0	7.642069009	23.16187244	1.643096317	11.96917916	0	1.029126224	0	0.8	1	9.8	11.2	12	0	0	0	0	0	1	0
2014-06-26	12	2014-06-26-S12	2014	June	Thursday	228	282	264	0	10.3407849	97.34575609	0	42.69144928	130.1984391	85.99940564	87.89431566	0	0.9115988965	0	0.8	1	9.8	11.2	12	0	0	0	0	0	1	0
2014-06-26	13	2014-06-26-S13	2014	June	Thursday	4742	1094	3048	9721.412034	1743.859577	235.031539	2718.448749	207.4205368	465.0464356	108.5688175	73.16649676	164.0783952	5.890098174	0.0004075409326	0.8	1	9.8	11.2	12	0	0	0	0	0	1	0
2014-06-26	14	2014-06-26-S14	2014	June	Thursday	888	585	1230	589.5334227	47.02958357	23.43994648	0	0	45.63140827	17.97222664	6.345431399	0	0.08062123497	0.009012331905	0.8	1	9.8	11.2	12	0	0	0	0	0	1	0
2014-06-26	15	2014-06-26-S15	2014	June	Thursday	660	1742	2027	0	3370.047244	3805.565539	0	1408.701052	2072.186799	192.4556049	222.1441928	0	22.69335609	0.2916802708	0.8	1	9.8	11.2	12	0	0	0	0	0	1	0
2014-06-26	17	2014-06-26-S17	2014	June	Thursday	1832	1275	1265	2051.12922	2068.394442	940.2149155	2650.164489	969.8757116	551.0912246	69.18957652	35.47878898	8.698225033	7.855544804	0.230532198	0.8	1	9.8	11.2	12	0	0	0	0	0	1	0
2014-06-26	18	2014-06-26-S18	2014	June	Thursday	1599	631	1327	1173.011522	1623.593551	657.4687617	1239.877456	480.2842641	422.3259973	47.03476873	28.33001919	1.641829105	15.32212843	0.2027131459	0.8	1	9.8	11.2	12	0	0	0	0	0	1	0
2014-06-26	19	2014-06-26-S19	2014	June	Thursday	170	1049	1003	75.63248404	534.9150773	1482.401587	0	452.8617415	379.4483956	46.15460757	30.43689413	0	23.0767839	0.01349693715	0.8	1	9.8	11.2	12	0	0	0	0	0	1	0
2014-06-26	20	2014-06-26-S20	2014	June	Thursday	164	705	633	19.39785975	10.77853336	231.7055799	0	19.76937143	13.75543989	0	1.077314669	0	1.294864474	0	0.8	1	9.8	11.2	12	0	0	0	0	0	1	0
2014-06-26	21	2014-06-26-S21	2014	June	Thursday	313	1211	1026	249.7788975	270.5102482	766.6093246	0	184.6522819	534.2133396	18.07329324	43.77183313	0	5.802942058	0.07444857283	0.8	1	9.8	11.2	12	0	0	0	0	0	1	0
2014-06-26	22	2014-06-26-S22	2014	June	Thursday	2432	2758	3698	3464.111689	1258.31764	483.5500437	0	241.1141153	438.5672632	93.96393154	55.28654819	0	20.23653163	0.6750730863	0.8	1	9.8	11.2	12	0	0	0	0	0	1	0
2014-06-26	23	2014-06-26-S23	2014	June	Thursday	901	557	632	2162.440902	1677.782056	587.1087997	731.5392992	728.268793	1083.715142	176.6898684	151.067717	0	2.117290182	0.4980117448	0.8	1	9.8	11.2	12	0	0	0	0	0	1	0
2014-06-26	24	2014-06-26-S24	2014	June	Thursday	3204	1691	3073	1634.426227	745.5483213	577.9401699	431.5923545	399.9925335	1166.428347	138.2403838	118.7910689	171.4615611	3.391480257	0.3141835048	0.8	1	9.8	11.2	12	0	0	0	0	0	1	0
2014-06-26	25	2014-06-26-S25	2014	June	Thursday	837	874	1054	0	15.69662926	3.646166788	9.512028071	0	3.932976904	2.110552602	0.5826700203	0	0.007205972041	0	0.8	1	9.8	11.2	12	0	0	0	0	0	1	0
2014-06-26	26	2014-06-26-S26	2014	June	Thursday	555	1637	544	132.8458288	352.6663888	637.6924434	53.91259482	127.8524527	627.8457127	164.581214	91.58394128	9.095137907	12.89885411	0.185841016	0.8	1	9.8	11.2	12	0	0	0	0	0	1	0
2014-06-26	27	2014-06-26-S27	2014	June	Thursday	139	306	161	14.53534693	155.8831232	200.3888786	21.57107761	12.83528422	91.89064123	44.41089466	38.96793453	2.121714044	9.626801807	5.530776921	0.8	1	9.8	11.2	12	0	0	0	0	0	1	0
2014-06-26	28	2014-06-26-S28	2014	June	Thursday	1399	1331	1931	378.608563	774.0609057	411.3396249	57.05728533	275.4535777	54.2351342	112.4192789	13.98731637	5.924210273	0.3225669608	0.365043275	0.8	1	9.8	11.2	12	0	0	0	0	0	1	0
2014-06-26	29	2014-06-26-S29	2014	June	Thursday	493	638	726	270.0589244	48.10205962	71.55879786	432.6604411	0	10.52511198	10.40901033	1.29137635	47.69144843	0.2681178555	0.04543963389	0.8	1	9.8	11.2	12	0	0	0	0	0	1	0
2014-06-26	30	2014-06-26-S30	2014	June	Thursday	337	1180	929	136.2506411	239.9459631	1144.335781	0	270.8676272	324.0116525	29.26970217	32.62737798	0	7.795139564	0.02159006014	0.8	1	9.8	11.2	12	0	0	0	0	0	1	0
2014-06-26	31	2014-06-26-S31	2014	June	Thursday	200	450	344	0	43.74570949	553.7005257	258.170456	17.52564699	58.82787828	4.178578686	18.72551618	91.85770686	3.452772353	0	0.8	1	9.8	11.2	12	0	0	0	0	0	1	0
2014-06-26	32	2014-06-26-S32	2014	June	Thursday	1194	2419	2440	1745.785441	755.4856195	440.9360458	0	84.80742211	377.894298	50.60312862	27.75699012	0	12.21085085	0.3735861871	0.8	1	9.8	11.2	12	0	0	0	0	0	1	0
2014-06-26	33	2014-06-26-S33	2014	June	Thursday	414	243	418	243.198055	412.9285057	80.34731992	104.1720893	172.4419179	141.5742024	28.69534219	16.03817685	4.78027053	0.3912652395	0.02239551908	0.8	1	9.8	11.2	12	0	0	0	0	0	1	0
2014-06-26	34	2014-06-26-S34	2014	June	Thursday	239	243	326	68.89908213	301.2752368	62.25362791	1262.365158	330.4862347	165.6022975	34.37704937	18.8119207	128.1590998	0.3533577811	0.1632204243	0.8	1	9.8	11.2	12	0	0	0	0	0	1	0
2014-06-27	1	2014-06-27-S1	2014	June	Friday	721	3239	3220	105.0234086	1509.889606	880.0720904	0	99.06161782	253.5120553	59.59623947	17.92284298	0	40.75153294	0.4522389903	0	0	11.1	10	9.2	0	0	0	0	0	0	1
2014-06-27	2	2014-06-27-S2	2014	June	Friday	679	3191	2757	52.96107936	185.1770496	277.8093558	0	92.46483568	98.48995343	4.878133038	6.90331928	0	22.28779018	0.0938505644	0	0	11.1	10	9.2	0	0	0	0	0	0	1
2014-06-27	3	2014-06-27-S3	2014	June	Friday	761	2467	2957	0	1073.81836	1491.15901	0	82.20509542	445.3849775	69.56428167	41.87491403	0	7.394755361	0.2674825307	0	0	11.1	10	9.2	0	0	0	0	0	0	1
2014-06-27	4	2014-06-27-S4	2014	June	Friday	1134	3696	3776	1098.62823	1337.197368	854.0242576	0	251.885962	860.9534242	117.4593764	65.09807053	0	48.26377041	0.2822376616	0	0	11.1	10	9.2	0	0	0	0	0	0	1
2014-06-27	5	2014-06-27-S5	2014	June	Friday	1319	1482	2900	2692.217814	247.1702845	154.6457014	245.1090186	0	82.35078281	47.01333539	9.175212365	93.2998235	0.8221437905	0.1305349219	0	0	11.1	10	9.2	0	0	0	0	0	0	1
2014-06-27	6	2014-06-27-S6	2014	June	Friday	2116	1591	2486	2760.25086	210.8239811	84.30281614	76.09853449	0	12.75829541	61.27733377	1.697166863	0	0.1954980722	0.111761838	0	0	11.1	10	9.2	0	0	0	0	0	0	1
2014-06-27	8	2014-06-27-S8	2014	June	Friday	379	423	590	0	6.799443849	14.15349205	0	0	33.42596059	30.22255692	36.73165287	0	0	0	0	0	11.1	10	9.2	0	0	0	0	0	0	1
2014-06-27	9	2014-06-27-S9	2014	June	Friday	3134	1002	2155	467.7806698	757.357953	442.4481817	22.54805524	823.2176176	364.6033248	46.41193545	54.55803581	0	1.253261912	0	0	0	11.1	10	9.2	0	0	0	0	0	0	1
2014-06-27	10	2014-06-27-S10	2014	June	Friday	409	314	501	2560.42969	466.2344418	954.9420954	0	89.51918374	1127.577637	27.56902984	218.861426	0	12.60281134	0	0	0	11.1	10	9.2	0	0	0	0	0	0	1
2014-06-27	11	2014-06-27-S11	2014	June	Friday	72	102	103	0	2.437886903	24.68290872	0	7.642069009	23.16187244	1.643096317	11.96917916	0	1.029126224	0	0	0	11.1	10	9.2	0	0	0	0	0	0	1
2014-06-27	12	2014-06-27-S12	2014	June	Friday	199	205	352	0	10.3407849	97.34575609	0	42.69144928	130.1984391	85.99940564	87.89431566	0	0.9115988965	0	0	0	11.1	10	9.2	0	0	0	0	0	0	1
2014-06-27	13	2014-06-27-S13	2014	June	Friday	4784	985	2464	9721.412034	1743.859577	235.031539	2718.448749	207.4205368	465.0464356	108.5688175	73.16649676	164.0783952	5.890098174	0.0004075409326	0	0	11.1	10	9.2	0	0	0	0	0	0	1
2014-06-27	14	2014-06-27-S14	2014	June	Friday	901	635	1178	589.5334227	47.02958357	23.43994648	0	0	45.63140827	17.97222664	6.345431399	0	0.08062123497	0.009012331905	0	0	11.1	10	9.2	0	0	0	0	0	0	1
2014-06-27	15	2014-06-27-S15	2014	June	Friday	612	1500	2057	0	3370.047244	3805.565539	0	1408.701052	2072.186799	192.4556049	222.1441928	0	22.69335609	0.2916802708	0	0	11.1	10	9.2	0	0	0	0	0	0	1
2014-06-27	17	2014-06-27-S17	2014	June	Friday	1852	1168	1078	2051.12922	2068.394442	940.2149155	2650.164489	969.8757116	551.0912246	69.18957652	35.47878898	8.698225033	7.855544804	0.230532198	0	0	11.1	10	9.2	0	0	0	0	0	0	1
2014-06-27	18	2014-06-27-S18	2014	June	Friday	1752	621	1176	1173.011522	1623.593551	657.4687617	1239.877456	480.2842641	422.3259973	47.03476873	28.33001919	1.641829105	15.32212843	0.2027131459	0	0	11.1	10	9.2	0	0	0	0	0	0	1
2014-06-27	19	2014-06-27-S19	2014	June	Friday	162	1020	1363	75.63248404	534.9150773	1482.401587	0	452.8617415	379.4483956	46.15460757	30.43689413	0	23.0767839	0.01349693715	0	0	11.1	10	9.2	0	0	0	0	0	0	1
2014-06-27	20	2014-06-27-S20	2014	June	Friday	190	847	754	19.39785975	10.77853336	231.7055799	0	19.76937143	13.75543989	0	1.077314669	0	1.294864474	0	0	0	11.1	10	9.2	0	0	0	0	0	0	1
2014-06-27	21	2014-06-27-S21	2014	June	Friday	254	1147	1192	249.7788975	270.5102482	766.6093246	0	184.6522819	534.2133396	18.07329324	43.77183313	0	5.802942058	0.07444857283	0	0	11.1	10	9.2	0	0	0	0	0	0	1
2014-06-27	22	2014-06-27-S22	2014	June	Friday	2414	2577	3578	3464.111689	1258.31764	483.5500437	0	241.1141153	438.5672632	93.96393154	55.28654819	0	20.23653163	0.6750730863	0	0	11.1	10	9.2	0	0	0	0	0	0	1
2014-06-27	23	2014-06-27-S23	2014	June	Friday	911	546	614	2162.440902	1677.782056	587.1087997	731.5392992	728.268793	1083.715142	176.6898684	151.067717	0	2.117290182	0.4980117448	0	0	11.1	10	9.2	0	0	0	0	0	0	1
2014-06-27	24	2014-06-27-S24	2014	June	Friday	3029	1812	3378	1634.426227	745.5483213	577.9401699	431.5923545	399.9925335	1166.428347	138.2403838	118.7910689	171.4615611	3.391480257	0.3141835048	0	0	11.1	10	9.2	0	0	0	0	0	0	1
2014-06-27	25	2014-06-27-S25	2014	June	Friday	736	844	961	0	15.69662926	3.646166788	9.512028071	0	3.932976904	2.110552602	0.5826700203	0	0.007205972041	0	0	0	11.1	10	9.2	0	0	0	0	0	0	1
2014-06-27	26	2014-06-27-S26	2014	June	Friday	615	1509	527	132.8458288	352.6663888	637.6924434	53.91259482	127.8524527	627.8457127	164.581214	91.58394128	9.095137907	12.89885411	0.185841016	0	0	11.1	10	9.2	0	0	0	0	0	0	1
2014-06-27	27	2014-06-27-S27	2014	June	Friday	160	188	162	14.53534693	155.8831232	200.3888786	21.57107761	12.83528422	91.89064123	44.41089466	38.96793453	2.121714044	9.626801807	5.530776921	0	0	11.1	10	9.2	0	0	0	0	0	0	1
2014-06-27	28	2014-06-27-S28	2014	June	Friday	1269	1200	2646	378.608563	774.0609057	411.3396249	57.05728533	275.4535777	54.2351342	112.4192789	13.98731637	5.924210273	0.3225669608	0.365043275	0	0	11.1	10	9.2	0	0	0	0	0	0	1
2014-06-27	29	2014-06-27-S29	2014	June	Friday	451	545	676	270.0589244	48.10205962	71.55879786	432.6604411	0	10.52511198	10.40901033	1.29137635	47.69144843	0.2681178555	0.04543963389	0	0	11.1	10	9.2	0	0	0	0	0	0	1
2014-06-27	30	2014-06-27-S30	2014	June	Friday	338	1063	1091	136.2506411	239.9459631	1144.335781	0	270.8676272	324.0116525	29.26970217	32.62737798	0	7.795139564	0.02159006014	0	0	11.1	10	9.2	0	0	0	0	0	0	1
2014-06-27	31	2014-06-27-S31	2014	June	Friday	174	426	405	0	43.74570949	553.7005257	258.170456	17.52564699	58.82787828	4.178578686	18.72551618	91.85770686	3.452772353	0	0	0	11.1	10	9.2	0	0	0	0	0	0	1
2014-06-27	32	2014-06-27-S32	2014	June	Friday	1065	2042	2425	1745.785441	755.4856195	440.9360458	0	84.80742211	377.894298	50.60312862	27.75699012	0	12.21085085	0.3735861871	0	0	11.1	10	9.2	0	0	0	0	0	0	1
2014-06-27	33	2014-06-27-S33	2014	June	Friday	422	217	332	243.198055	412.9285057	80.34731992	104.1720893	172.4419179	141.5742024	28.69534219	16.03817685	4.78027053	0.3912652395	0.02239551908	0	0	11.1	10	9.2	0	0	0	0	0	0	1
2014-06-27	34	2014-06-27-S34	2014	June	Friday	237	222	309	68.89908213	301.2752368	62.25362791	1262.365158	330.4862347	165.6022975	34.37704937	18.8119207	128.1590998	0.3533577811	0.1632204243	0	0	11.1	10	9.2	0	0	0	0	0	0	1
2014-06-30	1	2014-06-30-S1	2014	June	Monday	714	3365	2634	105.0234086	1509.889606	880.0720904	0	99.06161782	253.5120553	59.59623947	17.92284298	0	40.75153294	0.4522389903	5.6	1	9.5	9.1	8.8	0	0	1	0	0	0	0
2014-06-30	2	2014-06-30-S2	2014	June	Monday	645	3589	2057	52.96107936	185.1770496	277.8093558	0	92.46483568	98.48995343	4.878133038	6.90331928	0	22.28779018	0.0938505644	5.6	1	9.5	9.1	8.8	0	0	1	0	0	0	0
2014-06-30	3	2014-06-30-S3	2014	June	Monday	756	2209	2448	0	1073.81836	1491.15901	0	82.20509542	445.3849775	69.56428167	41.87491403	0	7.394755361	0.2674825307	5.6	1	9.5	9.1	8.8	0	0	1	0	0	0	0
2014-06-30	4	2014-06-30-S4	2014	June	Monday	1073	3752	2892	1098.62823	1337.197368	854.0242576	0	251.885962	860.9534242	117.4593764	65.09807053	0	48.26377041	0.2822376616	5.6	1	9.5	9.1	8.8	0	0	1	0	0	0	0
2014-06-30	5	2014-06-30-S5	2014	June	Monday	1492	1497	2825	2692.217814	247.1702845	154.6457014	245.1090186	0	82.35078281	47.01333539	9.175212365	93.2998235	0.8221437905	0.1305349219	5.6	1	9.5	9.1	8.8	0	0	1	0	0	0	0
2014-06-30	6	2014-06-30-S6	2014	June	Monday	1871	1405	2152	2760.25086	210.8239811	84.30281614	76.09853449	0	12.75829541	61.27733377	1.697166863	0	0.1954980722	0.111761838	5.6	1	9.5	9.1	8.8	0	0	1	0	0	0	0
2014-06-30	8	2014-06-30-S8	2014	June	Monday	408	275	565	0	6.799443849	14.15349205	0	0	33.42596059	30.22255692	36.73165287	0	0	0	5.6	1	9.5	9.1	8.8	0	0	1	0	0	0	0
2014-06-30	9	2014-06-30-S9	2014	June	Monday	3078	880	2237	467.7806698	757.357953	442.4481817	22.54805524	823.2176176	364.6033248	46.41193545	54.55803581	0	1.253261912	0	5.6	1	9.5	9.1	8.8	0	0	1	0	0	0	0
2014-06-30	10	2014-06-30-S10	2014	June	Monday	372	225	348	2560.42969	466.2344418	954.9420954	0	89.51918374	1127.577637	27.56902984	218.861426	0	12.60281134	0	5.6	1	9.5	9.1	8.8	0	0	1	0	0	0	0
2014-06-30	11	2014-06-30-S11	2014	June	Monday	106	55	116	0	2.437886903	24.68290872	0	7.642069009	23.16187244	1.643096317	11.96917916	0	1.029126224	0	5.6	1	9.5	9.1	8.8	0	0	1	0	0	0	0
2014-06-30	12	2014-06-30-S12	2014	June	Monday	248	167	290	0	10.3407849	97.34575609	0	42.69144928	130.1984391	85.99940564	87.89431566	0	0.9115988965	0	5.6	1	9.5	9.1	8.8	0	0	1	0	0	0	0
2014-06-30	13	2014-06-30-S13	2014	June	Monday	4785	1007	3099	9721.412034	1743.859577	235.031539	2718.448749	207.4205368	465.0464356	108.5688175	73.16649676	164.0783952	5.890098174	0.0004075409326	5.6	1	9.5	9.1	8.8	0	0	1	0	0	0	0
2014-06-30	14	2014-06-30-S14	2014	June	Monday	881	427	1240	589.5334227	47.02958357	23.43994648	0	0	45.63140827	17.97222664	6.345431399	0	0.08062123497	0.009012331905	5.6	1	9.5	9.1	8.8	0	0	1	0	0	0	0
2014-06-30	15	2014-06-30-S15	2014	June	Monday	596	1459	1918	0	3370.047244	3805.565539	0	1408.701052	2072.186799	192.4556049	222.1441928	0	22.69335609	0.2916802708	5.6	1	9.5	9.1	8.8	0	0	1	0	0	0	0
2014-06-30	17	2014-06-30-S17	2014	June	Monday	1769	1078	1072	2051.12922	2068.394442	940.2149155	2650.164489	969.8757116	551.0912246	69.18957652	35.47878898	8.698225033	7.855544804	0.230532198	5.6	1	9.5	9.1	8.8	0	0	1	0	0	0	0
2014-06-30	18	2014-06-30-S18	2014	June	Monday	1561	506	1431	1173.011522	1623.593551	657.4687617	1239.877456	480.2842641	422.3259973	47.03476873	28.33001919	1.641829105	15.32212843	0.2027131459	5.6	1	9.5	9.1	8.8	0	0	1	0	0	0	0
2014-06-30	19	2014-06-30-S19	2014	June	Monday	171	1062	1016	75.63248404	534.9150773	1482.401587	0	452.8617415	379.4483956	46.15460757	30.43689413	0	23.0767839	0.01349693715	5.6	1	9.5	9.1	8.8	0	0	1	0	0	0	0
2014-06-30	20	2014-06-30-S20	2014	June	Monday	135	600	534	19.39785975	10.77853336	231.7055799	0	19.76937143	13.75543989	0	1.077314669	0	1.294864474	0	5.6	1	9.5	9.1	8.8	0	0	1	0	0	0	0
2014-06-30	21	2014-06-30-S21	2014	June	Monday	299	1092	1017	249.7788975	270.5102482	766.6093246	0	184.6522819	534.2133396	18.07329324	43.77183313	0	5.802942058	0.07444857283	5.6	1	9.5	9.1	8.8	0	0	1	0	0	0	0
2014-06-30	22	2014-06-30-S22	2014	June	Monday	2339	2775	3724	3464.111689	1258.31764	483.5500437	0	241.1141153	438.5672632	93.96393154	55.28654819	0	20.23653163	0.6750730863	5.6	1	9.5	9.1	8.8	0	0	1	0	0	0	0
2014-06-30	23	2014-06-30-S23	2014	June	Monday	911	448	561	2162.440902	1677.782056	587.1087997	731.5392992	728.268793	1083.715142	176.6898684	151.067717	0	2.117290182	0.4980117448	5.6	1	9.5	9.1	8.8	0	0	1	0	0	0	0
2014-06-30	24	2014-06-30-S24	2014	June	Monday	3066	1536	3174	1634.426227	745.5483213	577.9401699	431.5923545	399.9925335	1166.428347	138.2403838	118.7910689	171.4615611	3.391480257	0.3141835048	5.6	1	9.5	9.1	8.8	0	0	1	0	0	0	0
2014-06-30	25	2014-06-30-S25	2014	June	Monday	448	570	973	0	15.69662926	3.646166788	9.512028071	0	3.932976904	2.110552602	0.5826700203	0	0.007205972041	0	5.6	1	9.5	9.1	8.8	0	0	1	0	0	0	0
2014-06-30	26	2014-06-30-S26	2014	June	Monday	413	698	543	132.8458288	352.6663888	637.6924434	53.91259482	127.8524527	627.8457127	164.581214	91.58394128	9.095137907	12.89885411	0.185841016	5.6	1	9.5	9.1	8.8	0	0	1	0	0	0	0
2014-06-30	27	2014-06-30-S27	2014	June	Monday	114	134	146	14.53534693	155.8831232	200.3888786	21.57107761	12.83528422	91.89064123	44.41089466	38.96793453	2.121714044	9.626801807	5.530776921	5.6	1	9.5	9.1	8.8	0	0	1	0	0	0	0
2014-06-30	28	2014-06-30-S28	2014	June	Monday	1414	1317	2551	378.608563	774.0609057	411.3396249	57.05728533	275.4535777	54.2351342	112.4192789	13.98731637	5.924210273	0.3225669608	0.365043275	5.6	1	9.5	9.1	8.8	0	0	1	0	0	0	0
2014-06-30	29	2014-06-30-S29	2014	June	Monday	447	432	605	270.0589244	48.10205962	71.55879786	432.6604411	0	10.52511198	10.40901033	1.29137635	47.69144843	0.2681178555	0.04543963389	5.6	1	9.5	9.1	8.8	0	0	1	0	0	0	0
2014-06-30	30	2014-06-30-S30	2014	June	Monday	320	900	880	136.2506411	239.9459631	1144.335781	0	270.8676272	324.0116525	29.26970217	32.62737798	0	7.795139564	0.02159006014	5.6	1	9.5	9.1	8.8	0	0	1	0	0	0	0
2014-06-30	31	2014-06-30-S31	2014	June	Monday	195	394	348	0	43.74570949	553.7005257	258.170456	17.52564699	58.82787828	4.178578686	18.72551618	91.85770686	3.452772353	0	5.6	1	9.5	9.1	8.8	0	0	1	0	0	0	0
2014-06-30	32	2014-06-30-S32	2014	June	Monday	1013	1177	2144	1745.785441	755.4856195	440.9360458	0	84.80742211	377.894298	50.60312862	27.75699012	0	12.21085085	0.3735861871	5.6	1	9.5	9.1	8.8	0	0	1	0	0	0	0
2014-06-30	33	2014-06-30-S33	2014	June	Monday	424	177	382	243.198055	412.9285057	80.34731992	104.1720893	172.4419179	141.5742024	28.69534219	16.03817685	4.78027053	0.3912652395	0.02239551908	5.6	1	9.5	9.1	8.8	0	0	1	0	0	0	0
2014-06-30	34	2014-06-30-S34	2014	June	Monday	224	152	224	68.89908213	301.2752368	62.25362791	1262.365158	330.4862347	165.6022975	34.37704937	18.8119207	128.1590998	0.3533577811	0.1632204243	5.6	1	9.5	9.1	8.8	0	0	1	0	0	0	0
2015-06-01	1	2015-06-01-S1	2015	June	Monday	761	3066	2106	103.5761932	1458.624515	833.618758	0	128.4589824	256.1786687	65.44176571	20.19512563	0	28.38225557	0.4522389903	7.4	1	7.1	6	5.3	0	0	1	0	0	0	0
2015-06-01	2	2015-06-01-S2	2015	June	Monday	677	3036	1672	50.23894622	205.2623261	287.1729241	0	112.0179431	113.4900015	5.080749888	8.908082293	0	16.72430704	0.0938505644	7.4	1	7.1	6	5.3	0	0	1	0	0	0	0
2015-06-01	3	2015-06-01-S3	2015	June	Monday	686	2315	2192	0	1150.59797	1500.797707	0	83.82513317	462.7892381	73.48678527	48.17911225	0	8.183186668	0.2674825307	7.4	1	7.1	6	5.3	0	0	1	0	0	0	0
2015-06-01	4	2015-06-01-S4	2015	June	Monday	1027	3350	2614	1175.602637	1451.294694	887.0515128	0	282.2801266	903.050471	122.7056213	73.08484124	0	35.55060326	0.2822376616	7.4	1	7.1	6	5.3	0	0	1	0	0	0	0
2015-06-01	5	2015-06-01-S5	2015	June	Monday	2157	1942	3540	2676.726474	250.2671103	171.9365068	248.4896289	0	81.04404268	49.02345136	9.355585217	97.27874165	0.9410737834	0.1305349219	7.4	1	7.1	6	5.3	0	0	1	0	0	0	0
2015-06-01	6	2015-06-01-S6	2015	June	Monday	3958	1457	3754	2794.54297	217.526194	97.95586137	92.62460855	0	11.55865843	63.89060233	1.598724829	0	0.1730058661	0.111761838	7.4	1	7.1	6	5.3	0	0	1	0	0	0	0
2015-06-01	7	2015-06-01-S7	2015	June	Monday	609	685	580	9.741064563	6.061327837	4.976195109	0	10.23633254	3.466673191	0	0.08186980562	0	0.1087241746	0.09752742774	7.4	1	7.1	6	5.3	0	0	1	0	0	0	0
2015-06-01	8	2015-06-01-S8	2015	June	Monday	342	411	499	0	6.912113678	18.14315119	0	0	40.56663153	31.51144553	32.91986749	0	0	0	7.4	1	7.1	6	5.3	0	0	1	0	0	0	0
2015-06-01	9	2015-06-01-S9	2015	June	Monday	2923	829	2632	1159.879079	1040.188702	562.9363132	18.25954999	992.7961763	493.5896675	49.76486473	56.3898363	0	1.327765723	0	7.4	1	7.1	6	5.3	0	0	1	0	0	0	0
2015-06-01	10	2015-06-01-S10	2015	June	Monday	528	457	636	3349.64949	808.7970125	1500.379295	0	162.9681391	1725.303678	30.1236378	268.9260645	0	7.523901937	0	7.4	1	7.1	6	5.3	0	0	1	0	0	0	0
2015-06-01	11	2015-06-01-S11	2015	June	Monday	86	129	91	0	3.954526498	26.25818924	0	9.988297095	24.7139106	1.713168752	13.53891252	0	0.9214494173	0	7.4	1	7.1	6	5.3	0	0	1	0	0	0	0
2015-06-01	12	2015-06-01-S12	2015	June	Monday	223	220	187	0	10.41637564	103.7139401	0	48.51300557	131.6183956	88.45774461	92.36702546	0	0.5707920967	0	7.4	1	7.1	6	5.3	0	0	1	0	0	0	0
2015-06-01	13	2015-06-01-S13	2015	June	Monday	4854	1300	4246	9603.056477	1705.998603	215.6071481	2680.197115	205.3429772	421.0864576	114.8636746	80.648798	179.3259261	2.959242058	0.0004075409326	7.4	1	7.1	6	5.3	0	0	1	0	0	0	0
2015-06-01	14	2015-06-01-S14	2015	June	Monday	3253	1146	2817	589.5334228	47.15772798	24.32564659	0	0	44.70828956	18.73868059	6.690181709	0	0.07165820421	0.009012331905	7.4	1	7.1	6	5.3	0	0	1	0	0	0	0
2015-06-01	15	2015-06-01-S15	2015	June	Monday	691	1744	1929	0	3165.770606	3852.828275	0	1315.109221	1988.479827	201.4117755	236.4977554	0	24.04421122	0.2916802708	7.4	1	7.1	6	5.3	0	0	1	0	0	0	0
2015-06-01	17	2015-06-01-S17	2015	June	Monday	1757	1433	1270	1782.435285	1948.113383	856.8436779	2512.109314	840.7521399	496.7553248	72.20125392	34.81278201	9.069174561	8.219793814	0.230532198	7.4	1	7.1	6	5.3	0	0	1	0	0	0	0
2015-06-01	18	2015-06-01-S18	2015	June	Monday	1439	566	1732	1120.59077	1560.153961	620.8020502	1225.878733	464.6975049	400.4388536	49.10057157	29.10906217	1.711847497	16.43703558	0.2027131459	7.4	1	7.1	6	5.3	0	0	1	0	0	0	0
2015-06-01	19	2015-06-01-S19	2015	June	Monday	161	817	897	78.3146809	520.0796118	1619.300835	0	611.7775418	391.3974386	48.20590105	35.49018363	0	30.86255784	0.01349693715	7.4	1	7.1	6	5.3	0	0	1	0	0	0	0
2015-06-01	20	2015-06-01-S20	2015	June	Monday	122	673	429	19.39785975	10.77853336	219.5218339	0	19.76937142	13.7543438	0	1.138009052	0	1.426633405	0	7.4	1	7.1	6	5.3	0	0	1	0	0	0	0
2015-06-01	21	2015-06-01-S21	2015	June	Monday	255	1397	920	244.5017872	263.5429844	752.1997208	0	186.6989814	522.3260272	18.84815145	45.41544011	0	6.430705847	0.07444857283	7.4	1	7.1	6	5.3	0	0	1	0	0	0	0
2015-06-01	22	2015-06-01-S22	2015	June	Monday	2411	2628	3671	3478.849673	1258.984764	506.3311931	0	263.2198744	450.3324011	98.03746317	59.32170877	0	16.26183964	0.6750730863	7.4	1	7.1	6	5.3	0	0	1	0	0	0	0
2015-06-01	23	2015-06-01-S23	2015	June	Monday	942	560	644	1307.308841	1457.749476	436.6116545	362.3275798	366.2876595	616.9727119	184.2250865	85.49690201	0	1.464449843	0.4980117448	7.4	1	7.1	6	5.3	0	0	1	0	0	0	0
2015-06-01	24	2015-06-01-S24	2015	June	Monday	3619	1579	3878	1104.547258	602.2051153	508.0971231	334.6399953	242.116779	1012.200781	144.135863	105.8928967	178.7738099	2.255398037	0.3141835048	7.4	1	7.1	6	5.3	0	0	1	0	0	0	0
2015-06-01	25	2015-06-01-S25	2015	June	Monday	296	658	808	0	15.69629645	3.749873743	9.512028069	0	3.941360495	2.200560447	0.5982376238	0	0.00949341406	0	7.4	1	7.1	6	5.3	0	0	1	0	0	0	0
2015-06-01	26	2015-06-01-S26	2015	June	Monday	393	951	609	132.8458289	349.6385152	603.8627706	53.89870658	127.9672873	615.3406229	177.3799209	103.0621919	9.483014409	13.29347512	0.185841016	7.4	1	7.1	6	5.3	0	0	1	0	0	0	0
2015-06-01	27	2015-06-01-S27	2015	June	Monday	143	146	164	14.53534694	157.5398644	195.9721662	21.58392183	19.24851935	89.60551712	45.89060214	40.98001186	2.212197886	9.315194351	5.530776921	7.4	1	7.1	6	5.3	0	0	1	0	0	0	0
2015-06-01	28	2015-06-01-S28	2015	June	Monday	1744	1269	2407	374.3372227	774.9443053	399.4261026	51.21842195	275.4535777	54.12831721	117.2256228	15.20637917	6.176857565	0.3267610248	0.365043275	7.4	1	7.1	6	5.3	0	0	1	0	0	0	0
2015-06-01	29	2015-06-01-S29	2015	June	Monday	403	569	567	265.7875841	47.32917173	71.84242242	427.3280913	0	10.017935	10.85383254	1.117932563	49.72532548	0.2679503936	0.04543963389	7.4	1	7.1	6	5.3	0	0	1	0	0	0	0
2015-06-01	30	2015-06-01-S30	2015	June	Monday	342	1158	706	120.8073086	236.0944153	1164.16858	0	264.8762715	337.9809282	30.51460821	38.03384058	0	9.713722659	0.02159006014	7.4	1	7.1	6	5.3	0	0	1	0	0	0	0
2015-06-01	31	2015-06-01-S31	2015	June	Monday	202	528	284	0	43.94903021	507.0588144	242.8313862	15.34456622	57.45139268	4.559069841	19.3415537	106.3509184	3.535348914	0	7.4	1	7.1	6	5.3	0	0	1	0	0	0	0
2015-06-01	32	2015-06-01-S32	2015	June	Monday	1228	1803	2284	1745.987641	799.0547771	461.8272269	0	98.34784555	396.5071737	52.85534238	30.49089688	0	11.56989117	0.3735861871	7.4	1	7.1	6	5.3	0	0	1	0	0	0	0
2015-06-01	33	2015-06-01-S33	2015	June	Monday	416	273	517	243.198055	384.1205688	78.29699628	101.5176995	153.9999306	133.6485079	29.91981102	16.25028457	4.984132708	0.4021705495	0.02239551908	7.4	1	7.1	6	5.3	0	0	1	0	0	0	0
2015-06-01	34	2015-06-01-S34	2015	June	Monday	281	301	302	68.89908215	292.8153153	60.15265415	1276.824585	315.2862427	157.3015198	35.84833804	19.59696487	133.8571778	0.3629238502	0.1632204243	7.4	1	7.1	6	5.3	0	0	1	0	0	0	0
2015-06-01	36	2015-06-01-S36	2015	June	Monday	712	921	785	56.15915646	688.0962637	990.3603176	0	547.1451277	668.4621985	22.52706389	52.20305599	0	35.11322926	0.01682622359	7.4	1	7.1	6	5.3	0	0	1	0	0	0	0
2015-06-01	37	2015-06-01-S37	2015	June	Monday	122	435	246	0	50.01535549	850.4409005	123.7691057	88.19635492	142.86988	8.545577771	29.72019616	54.94788255	2.951824651	0.005075562613	7.4	1	7.1	6	5.3	0	0	1	0	0	0	0
2015-06-01	38	2015-06-01-S38	2015	June	Monday	3403	4011	4920	9202.742867	772.2575636	427.1374667	235.6255523	35.73856535	224.569899	38.69370175	18.22147851	9.275917826	3.774233268	0.5018441756	7.4	1	7.1	6	5.3	0	0	1	0	0	0	0
2015-06-01	39	2015-06-01-S39	2015	June	Monday	466	743	380	457.9936049	440.9375303	694.8587303	33.03500686	585.2166106	647.5897566	30.53940848	41.46337126	0	6.813456812	0	7.4	1	7.1	6	5.3	0	0	1	0	0	0	0
2015-06-01	40	2015-06-01-S40	2015	June	Monday	687	935	523	5836.317522	453.0748783	578.4590184	219.6049315	72.45019254	678.8671585	69.46639322	61.54778595	47.88013616	1.70264825	0.06544097987	7.4	1	7.1	6	5.3	0	0	1	0	0	0	0
2015-06-01	42	2015-06-01-S42	2015	June	Monday	196	503	477	0	1215.231676	336.5588202	618.2485482	206.6306994	675.2365695	226.0531117	161.4811517	212.0925234	0.3682920309	0	7.4	1	7.1	6	5.3	0	0	1	0	0	0	0
2015-06-01	43	2015-06-01-S43	2015	June	Monday	233	458	486	0	138.2301003	33.02380261	79.27509256	8.104931768	65.03891743	59.66043412	62.82257307	4.959562112	0.05943435773	0	7.4	1	7.1	6	5.3	0	0	1	0	0	0	0
2015-06-01	44	2015-06-01-S44	2015	June	Monday	125	218	267	0	45.76587336	26.06814715	14.31618308	26.25196437	54.65219207	70.55749974	60.23397054	3.932434257	0.04641346642	0	7.4	1	7.1	6	5.3	0	0	1	0	0	0	0
2015-06-02	1	2015-06-02-S1	2015	June	Tuesday	661	2905	2249	103.5761932	1458.624515	833.618758	0	128.4589824	256.1786687	65.44176571	20.19512563	0	28.38225557	0.4522389903	4.2	1	7.9	8	6.8	0	0	0	1	0	0	0
2015-06-02	2	2015-06-02-S2	2015	June	Tuesday	552	2837	1798	50.23894622	205.2623261	287.1729241	0	112.0179431	113.4900015	5.080749888	8.908082293	0	16.72430704	0.0938505644	4.2	1	7.9	8	6.8	0	0	0	1	0	0	0
2015-06-02	3	2015-06-02-S3	2015	June	Tuesday	725	2058	2285	0	1150.59797	1500.797707	0	83.82513317	462.7892381	73.48678527	48.17911225	0	8.183186668	0.2674825307	4.2	1	7.9	8	6.8	0	0	0	1	0	0	0
2015-06-02	4	2015-06-02-S4	2015	June	Tuesday	1034	3073	2747	1175.602637	1451.294694	887.0515128	0	282.2801266	903.050471	122.7056213	73.08484124	0	35.55060326	0.2822376616	4.2	1	7.9	8	6.8	0	0	0	1	0	0	0
2015-06-02	5	2015-06-02-S5	2015	June	Tuesday	2458	1799	3402	2676.726474	250.2671103	171.9365068	248.4896289	0	81.04404268	49.02345136	9.355585217	97.27874165	0.9410737834	0.1305349219	4.2	1	7.9	8	6.8	0	0	0	1	0	0	0
2015-06-02	6	2015-06-02-S6	2015	June	Tuesday	3447	1470	3588	2794.54297	217.526194	97.95586137	92.62460855	0	11.55865843	63.89060233	1.598724829	0	0.1730058661	0.111761838	4.2	1	7.9	8	6.8	0	0	0	1	0	0	0
2015-06-02	7	2015-06-02-S7	2015	June	Tuesday	590	301	539	9.741064563	6.061327837	4.976195109	0	10.23633254	3.466673191	0	0.08186980562	0	0.1087241746	0.09752742774	4.2	1	7.9	8	6.8	0	0	0	1	0	0	0
2015-06-02	8	2015-06-02-S8	2015	June	Tuesday	361	351	477	0	6.912113678	18.14315119	0	0	40.56663153	31.51144553	32.91986749	0	0	0	4.2	1	7.9	8	6.8	0	0	0	1	0	0	0
2015-06-02	9	2015-06-02-S9	2015	June	Tuesday	3016	884	2655	1159.879079	1040.188702	562.9363132	18.25954999	992.7961763	493.5896675	49.76486473	56.3898363	0	1.327765723	0	4.2	1	7.9	8	6.8	0	0	0	1	0	0	0
2015-06-02	10	2015-06-02-S10	2015	June	Tuesday	608	439	665	3349.64949	808.7970125	1500.379295	0	162.9681391	1725.303678	30.1236378	268.9260645	0	7.523901937	0	4.2	1	7.9	8	6.8	0	0	0	1	0	0	0
2015-06-02	11	2015-06-02-S11	2015	June	Tuesday	113	79	141	0	3.954526498	26.25818924	0	9.988297095	24.7139106	1.713168752	13.53891252	0	0.9214494173	0	4.2	1	7.9	8	6.8	0	0	0	1	0	0	0
2015-06-02	12	2015-06-02-S12	2015	June	Tuesday	248	166	265	0	10.41637564	103.7139401	0	48.51300557	131.6183956	88.45774461	92.36702546	0	0.5707920967	0	4.2	1	7.9	8	6.8	0	0	0	1	0	0	0
2015-06-02	13	2015-06-02-S13	2015	June	Tuesday	5126	1084	4290	9603.056477	1705.998603	215.6071481	2680.197115	205.3429772	421.0864576	114.8636746	80.648798	179.3259261	2.959242058	0.0004075409326	4.2	1	7.9	8	6.8	0	0	0	1	0	0	0
2015-06-02	14	2015-06-02-S14	2015	June	Tuesday	2947	1085	2671	589.5334228	47.15772798	24.32564659	0	0	44.70828956	18.73868059	6.690181709	0	0.07165820421	0.009012331905	4.2	1	7.9	8	6.8	0	0	0	1	0	0	0
2015-06-02	15	2015-06-02-S15	2015	June	Tuesday	718	1399	1847	0	3165.770606	3852.828275	0	1315.109221	1988.479827	201.4117755	236.4977554	0	24.04421122	0.2916802708	4.2	1	7.9	8	6.8	0	0	0	1	0	0	0
2015-06-02	17	2015-06-02-S17	2015	June	Tuesday	1976	1249	1279	1782.435285	1948.113383	856.8436779	2512.109314	840.7521399	496.7553248	72.20125392	34.81278201	9.069174561	8.219793814	0.230532198	4.2	1	7.9	8	6.8	0	0	0	1	0	0	0
2015-06-02	18	2015-06-02-S18	2015	June	Tuesday	1760	546	1628	1120.59077	1560.153961	620.8020502	1225.878733	464.6975049	400.4388536	49.10057157	29.10906217	1.711847497	16.43703558	0.2027131459	4.2	1	7.9	8	6.8	0	0	0	1	0	0	0
2015-06-02	19	2015-06-02-S19	2015	June	Tuesday	169	838	925	78.3146809	520.0796118	1619.300835	0	611.7775418	391.3974386	48.20590105	35.49018363	0	30.86255784	0.01349693715	4.2	1	7.9	8	6.8	0	0	0	1	0	0	0
2015-06-02	20	2015-06-02-S20	2015	June	Tuesday	104	578	548	19.39785975	10.77853336	219.5218339	0	19.76937142	13.7543438	0	1.138009052	0	1.426633405	0	4.2	1	7.9	8	6.8	0	0	0	1	0	0	0
2015-06-02	21	2015-06-02-S21	2015	June	Tuesday	240	1082	908	244.5017872	263.5429844	752.1997208	0	186.6989814	522.3260272	18.84815145	45.41544011	0	6.430705847	0.07444857283	4.2	1	7.9	8	6.8	0	0	0	1	0	0	0
2015-06-02	22	2015-06-02-S22	2015	June	Tuesday	2314	2382	3531	3478.849673	1258.984764	506.3311931	0	263.2198744	450.3324011	98.03746317	59.32170877	0	16.26183964	0.6750730863	4.2	1	7.9	8	6.8	0	0	0	1	0	0	0
2015-06-02	23	2015-06-02-S23	2015	June	Tuesday	975	521	590	1307.308841	1457.749476	436.6116545	362.3275798	366.2876595	616.9727119	184.2250865	85.49690201	0	1.464449843	0.4980117448	4.2	1	7.9	8	6.8	0	0	0	1	0	0	0
2015-06-02	24	2015-06-02-S24	2015	June	Tuesday	3738	1639	3794	1104.547258	602.2051153	508.0971231	334.6399953	242.116779	1012.200781	144.135863	105.8928967	178.7738099	2.255398037	0.3141835048	4.2	1	7.9	8	6.8	0	0	0	1	0	0	0
2015-06-02	25	2015-06-02-S25	2015	June	Tuesday	712	409	951	0	15.69629645	3.749873743	9.512028069	0	3.941360495	2.200560447	0.5982376238	0	0.00949341406	0	4.2	1	7.9	8	6.8	0	0	0	1	0	0	0
2015-06-02	26	2015-06-02-S26	2015	June	Tuesday	519	1390	576	132.8458289	349.6385152	603.8627706	53.89870658	127.9672873	615.3406229	177.3799209	103.0621919	9.483014409	13.29347512	0.185841016	4.2	1	7.9	8	6.8	0	0	0	1	0	0	0
2015-06-02	27	2015-06-02-S27	2015	June	Tuesday	158	253	143	14.53534694	157.5398644	195.9721662	21.58392183	19.24851935	89.60551712	45.89060214	40.98001186	2.212197886	9.315194351	5.530776921	4.2	1	7.9	8	6.8	0	0	0	1	0	0	0
2015-06-02	28	2015-06-02-S28	2015	June	Tuesday	1633	1833	1914	374.3372227	774.9443053	399.4261026	51.21842195	275.4535777	54.12831721	117.2256228	15.20637917	6.176857565	0.3267610248	0.365043275	4.2	1	7.9	8	6.8	0	0	0	1	0	0	0
2015-06-02	29	2015-06-02-S29	2015	June	Tuesday	438	461	679	265.7875841	47.32917173	71.84242242	427.3280913	0	10.017935	10.85383254	1.117932563	49.72532548	0.2679503936	0.04543963389	4.2	1	7.9	8	6.8	0	0	0	1	0	0	0
2015-06-02	30	2015-06-02-S30	2015	June	Tuesday	428	967	880	120.8073086	236.0944153	1164.16858	0	264.8762715	337.9809282	30.51460821	38.03384058	0	9.713722659	0.02159006014	4.2	1	7.9	8	6.8	0	0	0	1	0	0	0
2015-06-02	31	2015-06-02-S31	2015	June	Tuesday	156	578	301	0	43.94903021	507.0588144	242.8313862	15.34456622	57.45139268	4.559069841	19.3415537	106.3509184	3.535348914	0	4.2	1	7.9	8	6.8	0	0	0	1	0	0	0
2015-06-02	32	2015-06-02-S32	2015	June	Tuesday	1286	1277	2249	1745.987641	799.0547771	461.8272269	0	98.34784555	396.5071737	52.85534238	30.49089688	0	11.56989117	0.3735861871	4.2	1	7.9	8	6.8	0	0	0	1	0	0	0
2015-06-02	33	2015-06-02-S33	2015	June	Tuesday	504	203	485	243.198055	384.1205688	78.29699628	101.5176995	153.9999306	133.6485079	29.91981102	16.25028457	4.984132708	0.4021705495	0.02239551908	4.2	1	7.9	8	6.8	0	0	0	1	0	0	0
2015-06-02	34	2015-06-02-S34	2015	June	Tuesday	251	267	313	68.89908215	292.8153153	60.15265415	1276.824585	315.2862427	157.3015198	35.84833804	19.59696487	133.8571778	0.3629238502	0.1632204243	4.2	1	7.9	8	6.8	0	0	0	1	0	0	0
2015-06-02	36	2015-06-02-S36	2015	June	Tuesday	699	988	833	56.15915646	688.0962637	990.3603176	0	547.1451277	668.4621985	22.52706389	52.20305599	0	35.11322926	0.01682622359	4.2	1	7.9	8	6.8	0	0	0	1	0	0	0
2015-06-02	37	2015-06-02-S37	2015	June	Tuesday	127	372	253	0	50.01535549	850.4409005	123.7691057	88.19635492	142.86988	8.545577771	29.72019616	54.94788255	2.951824651	0.005075562613	4.2	1	7.9	8	6.8	0	0	0	1	0	0	0
2015-06-02	38	2015-06-02-S38	2015	June	Tuesday	3423	3812	5054	9202.742867	772.2575636	427.1374667	235.6255523	35.73856535	224.569899	38.69370175	18.22147851	9.275917826	3.774233268	0.5018441756	4.2	1	7.9	8	6.8	0	0	0	1	0	0	0
2015-06-02	39	2015-06-02-S39	2015	June	Tuesday	478	776	416	457.9936049	440.9375303	694.8587303	33.03500686	585.2166106	647.5897566	30.53940848	41.46337126	0	6.813456812	0	4.2	1	7.9	8	6.8	0	0	0	1	0	0	0
2015-06-02	40	2015-06-02-S40	2015	June	Tuesday	728	1003	512	5836.317522	453.0748783	578.4590184	219.6049315	72.45019254	678.8671585	69.46639322	61.54778595	47.88013616	1.70264825	0.06544097987	4.2	1	7.9	8	6.8	0	0	0	1	0	0	0
2015-06-02	42	2015-06-02-S42	2015	June	Tuesday	256	575	448	0	1215.231676	336.5588202	618.2485482	206.6306994	675.2365695	226.0531117	161.4811517	212.0925234	0.3682920309	0	4.2	1	7.9	8	6.8	0	0	0	1	0	0	0
2015-06-02	43	2015-06-02-S43	2015	June	Tuesday	281	426	496	0	138.2301003	33.02380261	79.27509256	8.104931768	65.03891743	59.66043412	62.82257307	4.959562112	0.05943435773	0	4.2	1	7.9	8	6.8	0	0	0	1	0	0	0
2015-06-02	44	2015-06-02-S44	2015	June	Tuesday	127	187	229	0	45.76587336	26.06814715	14.31618308	26.25196437	54.65219207	70.55749974	60.23397054	3.932434257	0.04641346642	0	4.2	1	7.9	8	6.8	0	0	0	1	0	0	0
2015-06-03	1	2015-06-03-S1	2015	June	Wednesday	643	3341	2657	103.5761932	1458.624515	833.618758	0	128.4589824	256.1786687	65.44176571	20.19512563	0	28.38225557	0.4522389903	0.8	1	9.3	4.3	5.9	0	0	0	0	1	0	0
2015-06-03	2	2015-06-03-S2	2015	June	Wednesday	542	3109	2020	50.23894622	205.2623261	287.1729241	0	112.0179431	113.4900015	5.080749888	8.908082293	0	16.72430704	0.0938505644	0.8	1	9.3	4.3	5.9	0	0	0	0	1	0	0
2015-06-03	3	2015-06-03-S3	2015	June	Wednesday	722	2405	2278	0	1150.59797	1500.797707	0	83.82513317	462.7892381	73.48678527	48.17911225	0	8.183186668	0.2674825307	0.8	1	9.3	4.3	5.9	0	0	0	0	1	0	0
2015-06-03	4	2015-06-03-S4	2015	June	Wednesday	1041	3576	2938	1175.602637	1451.294694	887.0515128	0	282.2801266	903.050471	122.7056213	73.08484124	0	35.55060326	0.2822376616	0.8	1	9.3	4.3	5.9	0	0	0	0	1	0	0
2015-06-03	5	2015-06-03-S5	2015	June	Wednesday	2481	2386	3603	2676.726474	250.2671103	171.9365068	248.4896289	0	81.04404268	49.02345136	9.355585217	97.27874165	0.9410737834	0.1305349219	0.8	1	9.3	4.3	5.9	0	0	0	0	1	0	0
2015-06-03	6	2015-06-03-S6	2015	June	Wednesday	3396	1393	3681	2794.54297	217.526194	97.95586137	92.62460855	0	11.55865843	63.89060233	1.598724829	0	0.1730058661	0.111761838	0.8	1	9.3	4.3	5.9	0	0	0	0	1	0	0
2015-06-03	7	2015-06-03-S7	2015	June	Wednesday	697	1014	581	9.741064563	6.061327837	4.976195109	0	10.23633254	3.466673191	0	0.08186980562	0	0.1087241746	0.09752742774	0.8	1	9.3	4.3	5.9	0	0	0	0	1	0	0
2015-06-03	8	2015-06-03-S8	2015	June	Wednesday	377	438	486	0	6.912113678	18.14315119	0	0	40.56663153	31.51144553	32.91986749	0	0	0	0.8	1	9.3	4.3	5.9	0	0	0	0	1	0	0
2015-06-03	9	2015-06-03-S9	2015	June	Wednesday	2914	962	2443	1159.879079	1040.188702	562.9363132	18.25954999	992.7961763	493.5896675	49.76486473	56.3898363	0	1.327765723	0	0.8	1	9.3	4.3	5.9	0	0	0	0	1	0	0
2015-06-03	10	2015-06-03-S10	2015	June	Wednesday	558	493	578	3349.64949	808.7970125	1500.379295	0	162.9681391	1725.303678	30.1236378	268.9260645	0	7.523901937	0	0.8	1	9.3	4.3	5.9	0	0	0	0	1	0	0
2015-06-03	11	2015-06-03-S11	2015	June	Wednesday	119	132	110	0	3.954526498	26.25818924	0	9.988297095	24.7139106	1.713168752	13.53891252	0	0.9214494173	0	0.8	1	9.3	4.3	5.9	0	0	0	0	1	0	0
2015-06-03	12	2015-06-03-S12	2015	June	Wednesday	255	276	254	0	10.41637564	103.7139401	0	48.51300557	131.6183956	88.45774461	92.36702546	0	0.5707920967	0	0.8	1	9.3	4.3	5.9	0	0	0	0	1	0	0
2015-06-03	13	2015-06-03-S13	2015	June	Wednesday	4861	1173	4081	9603.056477	1705.998603	215.6071481	2680.197115	205.3429772	421.0864576	114.8636746	80.648798	179.3259261	2.959242058	0.0004075409326	0.8	1	9.3	4.3	5.9	0	0	0	0	1	0	0
2015-06-03	14	2015-06-03-S14	2015	June	Wednesday	2598	1236	2840	589.5334228	47.15772798	24.32564659	0	0	44.70828956	18.73868059	6.690181709	0	0.07165820421	0.009012331905	0.8	1	9.3	4.3	5.9	0	0	0	0	1	0	0
2015-06-03	15	2015-06-03-S15	2015	June	Wednesday	673	1789	1828	0	3165.770606	3852.828275	0	1315.109221	1988.479827	201.4117755	236.4977554	0	24.04421122	0.2916802708	0.8	1	9.3	4.3	5.9	0	0	0	0	1	0	0
2015-06-03	17	2015-06-03-S17	2015	June	Wednesday	1891	1524	1183	1782.435285	1948.113383	856.8436779	2512.109314	840.7521399	496.7553248	72.20125392	34.81278201	9.069174561	8.219793814	0.230532198	0.8	1	9.3	4.3	5.9	0	0	0	0	1	0	0
2015-06-03	18	2015-06-03-S18	2015	June	Wednesday	1605	612	1723	1120.59077	1560.153961	620.8020502	1225.878733	464.6975049	400.4388536	49.10057157	29.10906217	1.711847497	16.43703558	0.2027131459	0.8	1	9.3	4.3	5.9	0	0	0	0	1	0	0
2015-06-03	19	2015-06-03-S19	2015	June	Wednesday	158	835	891	78.3146809	520.0796118	1619.300835	0	611.7775418	391.3974386	48.20590105	35.49018363	0	30.86255784	0.01349693715	0.8	1	9.3	4.3	5.9	0	0	0	0	1	0	0
2015-06-03	20	2015-06-03-S20	2015	June	Wednesday	131	692	534	19.39785975	10.77853336	219.5218339	0	19.76937142	13.7543438	0	1.138009052	0	1.426633405	0	0.8	1	9.3	4.3	5.9	0	0	0	0	1	0	0
2015-06-03	21	2015-06-03-S21	2015	June	Wednesday	312	1307	889	244.5017872	263.5429844	752.1997208	0	186.6989814	522.3260272	18.84815145	45.41544011	0	6.430705847	0.07444857283	0.8	1	9.3	4.3	5.9	0	0	0	0	1	0	0
2015-06-03	22	2015-06-03-S22	2015	June	Wednesday	2419	2740	3551	3478.849673	1258.984764	506.3311931	0	263.2198744	450.3324011	98.03746317	59.32170877	0	16.26183964	0.6750730863	0.8	1	9.3	4.3	5.9	0	0	0	0	1	0	0
2015-06-03	23	2015-06-03-S23	2015	June	Wednesday	920	529	644	1307.308841	1457.749476	436.6116545	362.3275798	366.2876595	616.9727119	184.2250865	85.49690201	0	1.464449843	0.4980117448	0.8	1	9.3	4.3	5.9	0	0	0	0	1	0	0
2015-06-03	24	2015-06-03-S24	2015	June	Wednesday	3379	1766	3889	1104.547258	602.2051153	508.0971231	334.6399953	242.116779	1012.200781	144.135863	105.8928967	178.7738099	2.255398037	0.3141835048	0.8	1	9.3	4.3	5.9	0	0	0	0	1	0	0
2015-06-03	25	2015-06-03-S25	2015	June	Wednesday	883	681	929	0	15.69629645	3.749873743	9.512028069	0	3.941360495	2.200560447	0.5982376238	0	0.00949341406	0	0.8	1	9.3	4.3	5.9	0	0	0	0	1	0	0
2015-06-03	26	2015-06-03-S26	2015	June	Wednesday	678	996	916	132.8458289	349.6385152	603.8627706	53.89870658	127.9672873	615.3406229	177.3799209	103.0621919	9.483014409	13.29347512	0.185841016	0.8	1	9.3	4.3	5.9	0	0	0	0	1	0	0
2015-06-03	27	2015-06-03-S27	2015	June	Wednesday	261	225	207	14.53534694	157.5398644	195.9721662	21.58392183	19.24851935	89.60551712	45.89060214	40.98001186	2.212197886	9.315194351	5.530776921	0.8	1	9.3	4.3	5.9	0	0	0	0	1	0	0
2015-06-03	28	2015-06-03-S28	2015	June	Wednesday	1578	1701	2313	374.3372227	774.9443053	399.4261026	51.21842195	275.4535777	54.12831721	117.2256228	15.20637917	6.176857565	0.3267610248	0.365043275	0.8	1	9.3	4.3	5.9	0	0	0	0	1	0	0
2015-06-03	29	2015-06-03-S29	2015	June	Wednesday	493	1149	687	265.7875841	47.32917173	71.84242242	427.3280913	0	10.017935	10.85383254	1.117932563	49.72532548	0.2679503936	0.04543963389	0.8	1	9.3	4.3	5.9	0	0	0	0	1	0	0
2015-06-03	30	2015-06-03-S30	2015	June	Wednesday	346	1069	828	120.8073086	236.0944153	1164.16858	0	264.8762715	337.9809282	30.51460821	38.03384058	0	9.713722659	0.02159006014	0.8	1	9.3	4.3	5.9	0	0	0	0	1	0	0
2015-06-03	31	2015-06-03-S31	2015	June	Wednesday	198	481	353	0	43.94903021	507.0588144	242.8313862	15.34456622	57.45139268	4.559069841	19.3415537	106.3509184	3.535348914	0	0.8	1	9.3	4.3	5.9	0	0	0	0	1	0	0
2015-06-03	32	2015-06-03-S32	2015	June	Wednesday	1410	1807	2571	1745.987641	799.0547771	461.8272269	0	98.34784555	396.5071737	52.85534238	30.49089688	0	11.56989117	0.3735861871	0.8	1	9.3	4.3	5.9	0	0	0	0	1	0	0
2015-06-03	33	2015-06-03-S33	2015	June	Wednesday	439	324	477	243.198055	384.1205688	78.29699628	101.5176995	153.9999306	133.6485079	29.91981102	16.25028457	4.984132708	0.4021705495	0.02239551908	0.8	1	9.3	4.3	5.9	0	0	0	0	1	0	0
2015-06-03	34	2015-06-03-S34	2015	June	Wednesday	239	347	304	68.89908215	292.8153153	60.15265415	1276.824585	315.2862427	157.3015198	35.84833804	19.59696487	133.8571778	0.3629238502	0.1632204243	0.8	1	9.3	4.3	5.9	0	0	0	0	1	0	0
2015-06-03	36	2015-06-03-S36	2015	June	Wednesday	749	1004	811	56.15915646	688.0962637	990.3603176	0	547.1451277	668.4621985	22.52706389	52.20305599	0	35.11322926	0.01682622359	0.8	1	9.3	4.3	5.9	0	0	0	0	1	0	0
2015-06-03	37	2015-06-03-S37	2015	June	Wednesday	123	362	213	0	50.01535549	850.4409005	123.7691057	88.19635492	142.86988	8.545577771	29.72019616	54.94788255	2.951824651	0.005075562613	0.8	1	9.3	4.3	5.9	0	0	0	0	1	0	0
2015-06-03	38	2015-06-03-S38	2015	June	Wednesday	3394	4412	5088	9202.742867	772.2575636	427.1374667	235.6255523	35.73856535	224.569899	38.69370175	18.22147851	9.275917826	3.774233268	0.5018441756	0.8	1	9.3	4.3	5.9	0	0	0	0	1	0	0
2015-06-03	39	2015-06-03-S39	2015	June	Wednesday	536	810	451	457.9936049	440.9375303	694.8587303	33.03500686	585.2166106	647.5897566	30.53940848	41.46337126	0	6.813456812	0	0.8	1	9.3	4.3	5.9	0	0	0	0	1	0	0
2015-06-03	40	2015-06-03-S40	2015	June	Wednesday	757	1074	621	5836.317522	453.0748783	578.4590184	219.6049315	72.45019254	678.8671585	69.46639322	61.54778595	47.88013616	1.70264825	0.06544097987	0.8	1	9.3	4.3	5.9	0	0	0	0	1	0	0
2015-06-03	42	2015-06-03-S42	2015	June	Wednesday	177	476	429	0	1215.231676	336.5588202	618.2485482	206.6306994	675.2365695	226.0531117	161.4811517	212.0925234	0.3682920309	0	0.8	1	9.3	4.3	5.9	0	0	0	0	1	0	0
2015-06-03	43	2015-06-03-S43	2015	June	Wednesday	230	387	465	0	138.2301003	33.02380261	79.27509256	8.104931768	65.03891743	59.66043412	62.82257307	4.959562112	0.05943435773	0	0.8	1	9.3	4.3	5.9	0	0	0	0	1	0	0
2015-06-03	44	2015-06-03-S44	2015	June	Wednesday	124	216	245	0	45.76587336	26.06814715	14.31618308	26.25196437	54.65219207	70.55749974	60.23397054	3.932434257	0.04641346642	0	0.8	1	9.3	4.3	5.9	0	0	0	0	1	0	0
2015-06-04	1	2015-06-04-S1	2015	June	Thursday	708	3023	2443	103.5761932	1458.624515	833.618758	0	128.4589824	256.1786687	65.44176571	20.19512563	0	28.38225557	0.4522389903	0	0	7	7	7.4	0	0	0	0	0	1	0
2015-06-04	2	2015-06-04-S2	2015	June	Thursday	530	2914	1932	50.23894622	205.2623261	287.1729241	0	112.0179431	113.4900015	5.080749888	8.908082293	0	16.72430704	0.0938505644	0	0	7	7	7.4	0	0	0	0	0	1	0
2015-06-04	3	2015-06-04-S3	2015	June	Thursday	697	1704	2032	0	1150.59797	1500.797707	0	83.82513317	462.7892381	73.48678527	48.17911225	0	8.183186668	0.2674825307	0	0	7	7	7.4	0	0	0	0	0	1	0
2015-06-04	4	2015-06-04-S4	2015	June	Thursday	995	3141	2613	1175.602637	1451.294694	887.0515128	0	282.2801266	903.050471	122.7056213	73.08484124	0	35.55060326	0.2822376616	0	0	7	7	7.4	0	0	0	0	0	1	0
2015-06-04	5	2015-06-04-S5	2015	June	Thursday	2423	1738	3086	2676.726474	250.2671103	171.9365068	248.4896289	0	81.04404268	49.02345136	9.355585217	97.27874165	0.9410737834	0.1305349219	0	0	7	7	7.4	0	0	0	0	0	1	0
2015-06-04	6	2015-06-04-S6	2015	June	Thursday	3552	1380	3318	2794.54297	217.526194	97.95586137	92.62460855	0	11.55865843	63.89060233	1.598724829	0	0.1730058661	0.111761838	0	0	7	7	7.4	0	0	0	0	0	1	0
2015-06-04	7	2015-06-04-S7	2015	June	Thursday	526	332	449	9.741064563	6.061327837	4.976195109	0	10.23633254	3.466673191	0	0.08186980562	0	0.1087241746	0.09752742774	0	0	7	7	7.4	0	0	0	0	0	1	0
2015-06-04	8	2015-06-04-S8	2015	June	Thursday	379	295	401	0	6.912113678	18.14315119	0	0	40.56663153	31.51144553	32.91986749	0	0	0	0	0	7	7	7.4	0	0	0	0	0	1	0
2015-06-04	9	2015-06-04-S9	2015	June	Thursday	3105	880	2387	1159.879079	1040.188702	562.9363132	18.25954999	992.7961763	493.5896675	49.76486473	56.3898363	0	1.327765723	0	0	0	7	7	7.4	0	0	0	0	0	1	0
2015-06-04	10	2015-06-04-S10	2015	June	Thursday	593	373	624	3349.64949	808.7970125	1500.379295	0	162.9681391	1725.303678	30.1236378	268.9260645	0	7.523901937	0	0	0	7	7	7.4	0	0	0	0	0	1	0
2015-06-04	11	2015-06-04-S11	2015	June	Thursday	118	31	63	0	3.954526498	26.25818924	0	9.988297095	24.7139106	1.713168752	13.53891252	0	0.9214494173	0	0	0	7	7	7.4	0	0	0	0	0	1	0
2015-06-04	12	2015-06-04-S12	2015	June	Thursday	252	98	151	0	10.41637564	103.7139401	0	48.51300557	131.6183956	88.45774461	92.36702546	0	0.5707920967	0	0	0	7	7	7.4	0	0	0	0	0	1	0
2015-06-04	13	2015-06-04-S13	2015	June	Thursday	5018	1186	4001	9603.056477	1705.998603	215.6071481	2680.197115	205.3429772	421.0864576	114.8636746	80.648798	179.3259261	2.959242058	0.0004075409326	0	0	7	7	7.4	0	0	0	0	0	1	0
2015-06-04	14	2015-06-04-S14	2015	June	Thursday	2606	949	2453	589.5334228	47.15772798	24.32564659	0	0	44.70828956	18.73868059	6.690181709	0	0.07165820421	0.009012331905	0	0	7	7	7.4	0	0	0	0	0	1	0
2015-06-04	15	2015-06-04-S15	2015	June	Thursday	669	1238	1685	0	3165.770606	3852.828275	0	1315.109221	1988.479827	201.4117755	236.4977554	0	24.04421122	0.2916802708	0	0	7	7	7.4	0	0	0	0	0	1	0
2015-06-04	17	2015-06-04-S17	2015	June	Thursday	1870	1227	1152	1782.435285	1948.113383	856.8436779	2512.109314	840.7521399	496.7553248	72.20125392	34.81278201	9.069174561	8.219793814	0.230532198	0	0	7	7	7.4	0	0	0	0	0	1	0
2015-06-04	18	2015-06-04-S18	2015	June	Thursday	1789	517	1585	1120.59077	1560.153961	620.8020502	1225.878733	464.6975049	400.4388536	49.10057157	29.10906217	1.711847497	16.43703558	0.2027131459	0	0	7	7	7.4	0	0	0	0	0	1	0
2015-06-04	19	2015-06-04-S19	2015	June	Thursday	107	1024	1166	78.3146809	520.0796118	1619.300835	0	611.7775418	391.3974386	48.20590105	35.49018363	0	30.86255784	0.01349693715	0	0	7	7	7.4	0	0	0	0	0	1	0
2015-06-04	20	2015-06-04-S20	2015	June	Thursday	101	618	393	19.39785975	10.77853336	219.5218339	0	19.76937142	13.7543438	0	1.138009052	0	1.426633405	0	0	0	7	7	7.4	0	0	0	0	0	1	0
2015-06-04	21	2015-06-04-S21	2015	June	Thursday	315	1087	833	244.5017872	263.5429844	752.1997208	0	186.6989814	522.3260272	18.84815145	45.41544011	0	6.430705847	0.07444857283	0	0	7	7	7.4	0	0	0	0	0	1	0
2015-06-04	22	2015-06-04-S22	2015	June	Thursday	2328	2348	3181	3478.849673	1258.984764	506.3311931	0	263.2198744	450.3324011	98.03746317	59.32170877	0	16.26183964	0.6750730863	0	0	7	7	7.4	0	0	0	0	0	1	0
2015-06-04	23	2015-06-04-S23	2015	June	Thursday	988	496	564	1307.308841	1457.749476	436.6116545	362.3275798	366.2876595	616.9727119	184.2250865	85.49690201	0	1.464449843	0.4980117448	0	0	7	7	7.4	0	0	0	0	0	1	0
2015-06-04	24	2015-06-04-S24	2015	June	Thursday	3584	1728	3549	1104.547258	602.2051153	508.0971231	334.6399953	242.116779	1012.200781	144.135863	105.8928967	178.7738099	2.255398037	0.3141835048	0	0	7	7	7.4	0	0	0	0	0	1	0
2015-06-04	25	2015-06-04-S25	2015	June	Thursday	791	399	922	0	15.69629645	3.749873743	9.512028069	0	3.941360495	2.200560447	0.5982376238	0	0.00949341406	0	0	0	7	7	7.4	0	0	0	0	0	1	0
2015-06-04	26	2015-06-04-S26	2015	June	Thursday	547	1250	555	132.8458289	349.6385152	603.8627706	53.89870658	127.9672873	615.3406229	177.3799209	103.0621919	9.483014409	13.29347512	0.185841016	0	0	7	7	7.4	0	0	0	0	0	1	0
2015-06-04	27	2015-06-04-S27	2015	June	Thursday	153	210	209	14.53534694	157.5398644	195.9721662	21.58392183	19.24851935	89.60551712	45.89060214	40.98001186	2.212197886	9.315194351	5.530776921	0	0	7	7	7.4	0	0	0	0	0	1	0
2015-06-04	28	2015-06-04-S28	2015	June	Thursday	1761	1490	1843	374.3372227	774.9443053	399.4261026	51.21842195	275.4535777	54.12831721	117.2256228	15.20637917	6.176857565	0.3267610248	0.365043275	0	0	7	7	7.4	0	0	0	0	0	1	0
2015-06-04	29	2015-06-04-S29	2015	June	Thursday	511	341	456	265.7875841	47.32917173	71.84242242	427.3280913	0	10.017935	10.85383254	1.117932563	49.72532548	0.2679503936	0.04543963389	0	0	7	7	7.4	0	0	0	0	0	1	0
2015-06-04	30	2015-06-04-S30	2015	June	Thursday	397	979	673	120.8073086	236.0944153	1164.16858	0	264.8762715	337.9809282	30.51460821	38.03384058	0	9.713722659	0.02159006014	0	0	7	7	7.4	0	0	0	0	0	1	0
2015-06-04	31	2015-06-04-S31	2015	June	Thursday	189	367	399	0	43.94903021	507.0588144	242.8313862	15.34456622	57.45139268	4.559069841	19.3415537	106.3509184	3.535348914	0	0	0	7	7	7.4	0	0	0	0	0	1	0
2015-06-04	32	2015-06-04-S32	2015	June	Thursday	1350	1252	1945	1745.987641	799.0547771	461.8272269	0	98.34784555	396.5071737	52.85534238	30.49089688	0	11.56989117	0.3735861871	0	0	7	7	7.4	0	0	0	0	0	1	0
2015-06-04	33	2015-06-04-S33	2015	June	Thursday	452	216	459	243.198055	384.1205688	78.29699628	101.5176995	153.9999306	133.6485079	29.91981102	16.25028457	4.984132708	0.4021705495	0.02239551908	0	0	7	7	7.4	0	0	0	0	0	1	0
2015-06-04	34	2015-06-04-S34	2015	June	Thursday	279	235	269	68.89908215	292.8153153	60.15265415	1276.824585	315.2862427	157.3015198	35.84833804	19.59696487	133.8571778	0.3629238502	0.1632204243	0	0	7	7	7.4	0	0	0	0	0	1	0
2015-06-04	36	2015-06-04-S36	2015	June	Thursday	706	846	750	56.15915646	688.0962637	990.3603176	0	547.1451277	668.4621985	22.52706389	52.20305599	0	35.11322926	0.01682622359	0	0	7	7	7.4	0	0	0	0	0	1	0
2015-06-04	37	2015-06-04-S37	2015	June	Thursday	139	314	183	0	50.01535549	850.4409005	123.7691057	88.19635492	142.86988	8.545577771	29.72019616	54.94788255	2.951824651	0.005075562613	0	0	7	7	7.4	0	0	0	0	0	1	0
2015-06-04	38	2015-06-04-S38	2015	June	Thursday	3707	4182	4579	9202.742867	772.2575636	427.1374667	235.6255523	35.73856535	224.569899	38.69370175	18.22147851	9.275917826	3.774233268	0.5018441756	0	0	7	7	7.4	0	0	0	0	0	1	0
2015-06-04	39	2015-06-04-S39	2015	June	Thursday	514	817	410	457.9936049	440.9375303	694.8587303	33.03500686	585.2166106	647.5897566	30.53940848	41.46337126	0	6.813456812	0	0	0	7	7	7.4	0	0	0	0	0	1	0
2015-06-04	40	2015-06-04-S40	2015	June	Thursday	688	1126	527	5836.317522	453.0748783	578.4590184	219.6049315	72.45019254	678.8671585	69.46639322	61.54778595	47.88013616	1.70264825	0.06544097987	0	0	7	7	7.4	0	0	0	0	0	1	0
2015-06-04	42	2015-06-04-S42	2015	June	Thursday	166	394	470	0	1215.231676	336.5588202	618.2485482	206.6306994	675.2365695	226.0531117	161.4811517	212.0925234	0.3682920309	0	0	0	7	7	7.4	0	0	0	0	0	1	0
2015-06-04	43	2015-06-04-S43	2015	June	Thursday	224	326	451	0	138.2301003	33.02380261	79.27509256	8.104931768	65.03891743	59.66043412	62.82257307	4.959562112	0.05943435773	0	0	0	7	7	7.4	0	0	0	0	0	1	0
2015-06-04	44	2015-06-04-S44	2015	June	Thursday	125	148	217	0	45.76587336	26.06814715	14.31618308	26.25196437	54.65219207	70.55749974	60.23397054	3.932434257	0.04641346642	0	0	0	7	7	7.4	0	0	0	0	0	1	0
2015-06-05	1	2015-06-05-S1	2015	June	Friday	747	3629	3473	103.5761932	1458.624515	833.618758	0	128.4589824	256.1786687	65.44176571	20.19512563	0	28.38225557	0.4522389903	4.2	1	10.9	10.7	9	0	0	0	0	0	0	1
2015-06-05	2	2015-06-05-S2	2015	June	Friday	595	3775	2849	50.23894622	205.2623261	287.1729241	0	112.0179431	113.4900015	5.080749888	8.908082293	0	16.72430704	0.0938505644	4.2	1	10.9	10.7	9	0	0	0	0	0	0	1
2015-06-05	3	2015-06-05-S3	2015	June	Friday	743	2604	2827	0	1150.59797	1500.797707	0	83.82513317	462.7892381	73.48678527	48.17911225	0	8.183186668	0.2674825307	4.2	1	10.9	10.7	9	0	0	0	0	0	0	1
2015-06-05	4	2015-06-05-S4	2015	June	Friday	976	4021	3774	1175.602637	1451.294694	887.0515128	0	282.2801266	903.050471	122.7056213	73.08484124	0	35.55060326	0.2822376616	4.2	1	10.9	10.7	9	0	0	0	0	0	0	1
2015-06-05	5	2015-06-05-S5	2015	June	Friday	2347	2556	3734	2676.726474	250.2671103	171.9365068	248.4896289	0	81.04404268	49.02345136	9.355585217	97.27874165	0.9410737834	0.1305349219	4.2	1	10.9	10.7	9	0	0	0	0	0	0	1
2015-06-05	6	2015-06-05-S6	2015	June	Friday	3254	2078	3560	2794.54297	217.526194	97.95586137	92.62460855	0	11.55865843	63.89060233	1.598724829	0	0.1730058661	0.111761838	4.2	1	10.9	10.7	9	0	0	0	0	0	0	1
2015-06-05	7	2015-06-05-S7	2015	June	Friday	721	697	685	9.741064563	6.061327837	4.976195109	0	10.23633254	3.466673191	0	0.08186980562	0	0.1087241746	0.09752742774	4.2	1	10.9	10.7	9	0	0	0	0	0	0	1
2015-06-05	8	2015-06-05-S8	2015	June	Friday	328	524	480	0	6.912113678	18.14315119	0	0	40.56663153	31.51144553	32.91986749	0	0	0	4.2	1	10.9	10.7	9	0	0	0	0	0	0	1
2015-06-05	9	2015-06-05-S9	2015	June	Friday	2781	1038	1950	1159.879079	1040.188702	562.9363132	18.25954999	992.7961763	493.5896675	49.76486473	56.3898363	0	1.327765723	0	4.2	1	10.9	10.7	9	0	0	0	0	0	0	1
2015-06-05	10	2015-06-05-S10	2015	June	Friday	550	537	562	3349.64949	808.7970125	1500.379295	0	162.9681391	1725.303678	30.1236378	268.9260645	0	7.523901937	0	4.2	1	10.9	10.7	9	0	0	0	0	0	0	1
2015-06-05	11	2015-06-05-S11	2015	June	Friday	114	186	172	0	3.954526498	26.25818924	0	9.988297095	24.7139106	1.713168752	13.53891252	0	0.9214494173	0	4.2	1	10.9	10.7	9	0	0	0	0	0	0	1
2015-06-05	12	2015-06-05-S12	2015	June	Friday	259	395	329	0	10.41637564	103.7139401	0	48.51300557	131.6183956	88.45774461	92.36702546	0	0.5707920967	0	4.2	1	10.9	10.7	9	0	0	0	0	0	0	1
2015-06-05	13	2015-06-05-S13	2015	June	Friday	4654	1211	3184	9603.056477	1705.998603	215.6071481	2680.197115	205.3429772	421.0864576	114.8636746	80.648798	179.3259261	2.959242058	0.0004075409326	4.2	1	10.9	10.7	9	0	0	0	0	0	0	1
2015-06-05	14	2015-06-05-S14	2015	June	Friday	2527	1433	2672	589.5334228	47.15772798	24.32564659	0	0	44.70828956	18.73868059	6.690181709	0	0.07165820421	0.009012331905	4.2	1	10.9	10.7	9	0	0	0	0	0	0	1
2015-06-05	15	2015-06-05-S15	2015	June	Friday	631	1861	2075	0	3165.770606	3852.828275	0	1315.109221	1988.479827	201.4117755	236.4977554	0	24.04421122	0.2916802708	4.2	1	10.9	10.7	9	0	0	0	0	0	0	1
2015-06-05	17	2015-06-05-S17	2015	June	Friday	1673	1379	1213	1782.435285	1948.113383	856.8436779	2512.109314	840.7521399	496.7553248	72.20125392	34.81278201	9.069174561	8.219793814	0.230532198	4.2	1	10.9	10.7	9	0	0	0	0	0	0	1
2015-06-05	18	2015-06-05-S18	2015	June	Friday	1633	601	1351	1120.59077	1560.153961	620.8020502	1225.878733	464.6975049	400.4388536	49.10057157	29.10906217	1.711847497	16.43703558	0.2027131459	4.2	1	10.9	10.7	9	0	0	0	0	0	0	1
2015-06-05	19	2015-06-05-S19	2015	June	Friday	83	1212	981	78.3146809	520.0796118	1619.300835	0	611.7775418	391.3974386	48.20590105	35.49018363	0	30.86255784	0.01349693715	4.2	1	10.9	10.7	9	0	0	0	0	0	0	1
2015-06-05	20	2015-06-05-S20	2015	June	Friday	122	799	718	19.39785975	10.77853336	219.5218339	0	19.76937142	13.7543438	0	1.138009052	0	1.426633405	0	4.2	1	10.9	10.7	9	0	0	0	0	0	0	1
2015-06-05	21	2015-06-05-S21	2015	June	Friday	249	1447	1094	244.5017872	263.5429844	752.1997208	0	186.6989814	522.3260272	18.84815145	45.41544011	0	6.430705847	0.07444857283	4.2	1	10.9	10.7	9	0	0	0	0	0	0	1
2015-06-05	22	2015-06-05-S22	2015	June	Friday	2239	3056	3738	3478.849673	1258.984764	506.3311931	0	263.2198744	450.3324011	98.03746317	59.32170877	0	16.26183964	0.6750730863	4.2	1	10.9	10.7	9	0	0	0	0	0	0	1
2015-06-05	23	2015-06-05-S23	2015	June	Friday	1021	743	698	1307.308841	1457.749476	436.6116545	362.3275798	366.2876595	616.9727119	184.2250865	85.49690201	0	1.464449843	0.4980117448	4.2	1	10.9	10.7	9	0	0	0	0	0	0	1
2015-06-05	24	2015-06-05-S24	2015	June	Friday	3296	1963	3393	1104.547258	602.2051153	508.0971231	334.6399953	242.116779	1012.200781	144.135863	105.8928967	178.7738099	2.255398037	0.3141835048	4.2	1	10.9	10.7	9	0	0	0	0	0	0	1
2015-06-05	25	2015-06-05-S25	2015	June	Friday	783	1114	1272	0	15.69629645	3.749873743	9.512028069	0	3.941360495	2.200560447	0.5982376238	0	0.00949341406	0	4.2	1	10.9	10.7	9	0	0	0	0	0	0	1
2015-06-05	26	2015-06-05-S26	2015	June	Friday	517	1878	665	132.8458289	349.6385152	603.8627706	53.89870658	127.9672873	615.3406229	177.3799209	103.0621919	9.483014409	13.29347512	0.185841016	4.2	1	10.9	10.7	9	0	0	0	0	0	0	1
2015-06-05	27	2015-06-05-S27	2015	June	Friday	154	328	195	14.53534694	157.5398644	195.9721662	21.58392183	19.24851935	89.60551712	45.89060214	40.98001186	2.212197886	9.315194351	5.530776921	4.2	1	10.9	10.7	9	0	0	0	0	0	0	1
2015-06-05	28	2015-06-05-S28	2015	June	Friday	1505	1544	2090	374.3372227	774.9443053	399.4261026	51.21842195	275.4535777	54.12831721	117.2256228	15.20637917	6.176857565	0.3267610248	0.365043275	4.2	1	10.9	10.7	9	0	0	0	0	0	0	1
2015-06-05	29	2015-06-05-S29	2015	June	Friday	439	847	723	265.7875841	47.32917173	71.84242242	427.3280913	0	10.017935	10.85383254	1.117932563	49.72532548	0.2679503936	0.04543963389	4.2	1	10.9	10.7	9	0	0	0	0	0	0	1
2015-06-05	30	2015-06-05-S30	2015	June	Friday	287	1236	1127	120.8073086	236.0944153	1164.16858	0	264.8762715	337.9809282	30.51460821	38.03384058	0	9.713722659	0.02159006014	4.2	1	10.9	10.7	9	0	0	0	0	0	0	1
2015-06-05	31	2015-06-05-S31	2015	June	Friday	166	627	404	0	43.94903021	507.0588144	242.8313862	15.34456622	57.45139268	4.559069841	19.3415537	106.3509184	3.535348914	0	4.2	1	10.9	10.7	9	0	0	0	0	0	0	1
2015-06-05	32	2015-06-05-S32	2015	June	Friday	1426	2269	2783	1745.987641	799.0547771	461.8272269	0	98.34784555	396.5071737	52.85534238	30.49089688	0	11.56989117	0.3735861871	4.2	1	10.9	10.7	9	0	0	0	0	0	0	1
2015-06-05	33	2015-06-05-S33	2015	June	Friday	428	250	406	243.198055	384.1205688	78.29699628	101.5176995	153.9999306	133.6485079	29.91981102	16.25028457	4.984132708	0.4021705495	0.02239551908	4.2	1	10.9	10.7	9	0	0	0	0	0	0	1
2015-06-05	34	2015-06-05-S34	2015	June	Friday	196	293	330	68.89908215	292.8153153	60.15265415	1276.824585	315.2862427	157.3015198	35.84833804	19.59696487	133.8571778	0.3629238502	0.1632204243	4.2	1	10.9	10.7	9	0	0	0	0	0	0	1
2015-06-05	36	2015-06-05-S36	2015	June	Friday	669	1166	867	56.15915646	688.0962637	990.3603176	0	547.1451277	668.4621985	22.52706389	52.20305599	0	35.11322926	0.01682622359	4.2	1	10.9	10.7	9	0	0	0	0	0	0	1
2015-06-05	37	2015-06-05-S37	2015	June	Friday	132	425	263	0	50.01535549	850.4409005	123.7691057	88.19635492	142.86988	8.545577771	29.72019616	54.94788255	2.951824651	0.005075562613	4.2	1	10.9	10.7	9	0	0	0	0	0	0	1
2015-06-05	38	2015-06-05-S38	2015	June	Friday	3419	4949	5849	9202.742867	772.2575636	427.1374667	235.6255523	35.73856535	224.569899	38.69370175	18.22147851	9.275917826	3.774233268	0.5018441756	4.2	1	10.9	10.7	9	0	0	0	0	0	0	1
2015-06-05	39	2015-06-05-S39	2015	June	Friday	532	905	501	457.9936049	440.9375303	694.8587303	33.03500686	585.2166106	647.5897566	30.53940848	41.46337126	0	6.813456812	0	4.2	1	10.9	10.7	9	0	0	0	0	0	0	1
2015-06-05	40	2015-06-05-S40	2015	June	Friday	607	1007	577	5836.317522	453.0748783	578.4590184	219.6049315	72.45019254	678.8671585	69.46639322	61.54778595	47.88013616	1.70264825	0.06544097987	4.2	1	10.9	10.7	9	0	0	0	0	0	0	1
2015-06-05	42	2015-06-05-S42	2015	June	Friday	171	540	567	0	1215.231676	336.5588202	618.2485482	206.6306994	675.2365695	226.0531117	161.4811517	212.0925234	0.3682920309	0	4.2	1	10.9	10.7	9	0	0	0	0	0	0	1
2015-06-05	43	2015-06-05-S43	2015	June	Friday	225	387	457	0	138.2301003	33.02380261	79.27509256	8.104931768	65.03891743	59.66043412	62.82257307	4.959562112	0.05943435773	0	4.2	1	10.9	10.7	9	0	0	0	0	0	0	1
2015-06-05	44	2015-06-05-S44	2015	June	Friday	120	253	259	0	45.76587336	26.06814715	14.31618308	26.25196437	54.65219207	70.55749974	60.23397054	3.932434257	0.04641346642	0	4.2	1	10.9	10.7	9	0	0	0	0	0	0	1
2015-06-08	1	2015-06-08-S1	2015	June	Monday	119	2761	1802	103.5761932	1458.624515	833.618758	0	128.4589824	256.1786687	65.44176571	20.19512563	0	28.38225557	0.4522389903	0	0	15.8	15	9.7	1	0	1	0	0	0	0
2015-06-08	2	2015-06-08-S2	2015	June	Monday	150	2762	1399	50.23894622	205.2623261	287.1729241	0	112.0179431	113.4900015	5.080749888	8.908082293	0	16.72430704	0.0938505644	0	0	15.8	15	9.7	1	0	1	0	0	0	0
2015-06-08	3	2015-06-08-S3	2015	June	Monday	318	2512	2149	0	1150.59797	1500.797707	0	83.82513317	462.7892381	73.48678527	48.17911225	0	8.183186668	0.2674825307	0	0	15.8	15	9.7	1	0	1	0	0	0	0
2015-06-08	4	2015-06-08-S4	2015	June	Monday	372	3541	2375	1175.602637	1451.294694	887.0515128	0	282.2801266	903.050471	122.7056213	73.08484124	0	35.55060326	0.2822376616	0	0	15.8	15	9.7	1	0	1	0	0	0	0
2015-06-08	5	2015-06-08-S5	2015	June	Monday	745	3856	2799	2676.726474	250.2671103	171.9365068	248.4896289	0	81.04404268	49.02345136	9.355585217	97.27874165	0.9410737834	0.1305349219	0	0	15.8	15	9.7	1	0	1	0	0	0	0
2015-06-08	6	2015-06-08-S6	2015	June	Monday	292	1530	1344	2794.54297	217.526194	97.95586137	92.62460855	0	11.55865843	63.89060233	1.598724829	0	0.1730058661	0.111761838	0	0	15.8	15	9.7	1	0	1	0	0	0	0
2015-06-08	7	2015-06-08-S7	2015	June	Monday	147	4983	460	9.741064563	6.061327837	4.976195109	0	10.23633254	3.466673191	0	0.08186980562	0	0.1087241746	0.09752742774	0	0	15.8	15	9.7	1	0	1	0	0	0	0
2015-06-08	8	2015-06-08-S8	2015	June	Monday	56	255	179	0	6.912113678	18.14315119	0	0	40.56663153	31.51144553	32.91986749	0	0	0	0	0	15.8	15	9.7	1	0	1	0	0	0	0
2015-06-08	9	2015-06-08-S9	2015	June	Monday	62	105	112	1159.879079	1040.188702	562.9363132	18.25954999	992.7961763	493.5896675	49.76486473	56.3898363	0	1.327765723	0	0	0	15.8	15	9.7	1	0	1	0	0	0	0
2015-06-08	10	2015-06-08-S10	2015	June	Monday	44	133	111	3349.64949	808.7970125	1500.379295	0	162.9681391	1725.303678	30.1236378	268.9260645	0	7.523901937	0	0	0	15.8	15	9.7	1	0	1	0	0	0	0
2015-06-08	11	2015-06-08-S11	2015	June	Monday	25	288	216	0	3.954526498	26.25818924	0	9.988297095	24.7139106	1.713168752	13.53891252	0	0.9214494173	0	0	0	15.8	15	9.7	1	0	1	0	0	0	0
2015-06-08	12	2015-06-08-S12	2015	June	Monday	50	377	299	0	10.41637564	103.7139401	0	48.51300557	131.6183956	88.45774461	92.36702546	0	0.5707920967	0	0	0	15.8	15	9.7	1	0	1	0	0	0	0
2015-06-08	13	2015-06-08-S13	2015	June	Monday	47	100	98	9603.056477	1705.998603	215.6071481	2680.197115	205.3429772	421.0864576	114.8636746	80.648798	179.3259261	2.959242058	0.0004075409326	0	0	15.8	15	9.7	1	0	1	0	0	0	0
2015-06-08	14	2015-06-08-S14	2015	June	Monday	256	1317	1033	589.5334228	47.15772798	24.32564659	0	0	44.70828956	18.73868059	6.690181709	0	0.07165820421	0.009012331905	0	0	15.8	15	9.7	1	0	1	0	0	0	0
2015-06-08	15	2015-06-08-S15	2015	June	Monday	183	1449	1516	0	3165.770606	3852.828275	0	1315.109221	1988.479827	201.4117755	236.4977554	0	24.04421122	0.2916802708	0	0	15.8	15	9.7	1	0	1	0	0	0	0
2015-06-08	17	2015-06-08-S17	2015	June	Monday	101	323	164	1782.435285	1948.113383	856.8436779	2512.109314	840.7521399	496.7553248	72.20125392	34.81278201	9.069174561	8.219793814	0.230532198	0	0	15.8	15	9.7	1	0	1	0	0	0	0
2015-06-08	18	2015-06-08-S18	2015	June	Monday	61	116	115	1120.59077	1560.153961	620.8020502	1225.878733	464.6975049	400.4388536	49.10057157	29.10906217	1.711847497	16.43703558	0.2027131459	0	0	15.8	15	9.7	1	0	1	0	0	0	0
2015-06-08	19	2015-06-08-S19	2015	June	Monday	170	843	884	78.3146809	520.0796118	1619.300835	0	611.7775418	391.3974386	48.20590105	35.49018363	0	30.86255784	0.01349693715	0	0	15.8	15	9.7	1	0	1	0	0	0	0
2015-06-08	20	2015-06-08-S20	2015	June	Monday	52	829	467	19.39785975	10.77853336	219.5218339	0	19.76937142	13.7543438	0	1.138009052	0	1.426633405	0	0	0	15.8	15	9.7	1	0	1	0	0	0	0
2015-06-08	21	2015-06-08-S21	2015	June	Monday	100	987	828	244.5017872	263.5429844	752.1997208	0	186.6989814	522.3260272	18.84815145	45.41544011	0	6.430705847	0.07444857283	0	0	15.8	15	9.7	1	0	1	0	0	0	0
2015-06-08	22	2015-06-08-S22	2015	June	Monday	468	2348	2063	3478.849673	1258.984764	506.3311931	0	263.2198744	450.3324011	98.03746317	59.32170877	0	16.26183964	0.6750730863	0	0	15.8	15	9.7	1	0	1	0	0	0	0
2015-06-08	23	2015-06-08-S23	2015	June	Monday	96	166	210	1307.308841	1457.749476	436.6116545	362.3275798	366.2876595	616.9727119	184.2250865	85.49690201	0	1.464449843	0.4980117448	0	0	15.8	15	9.7	1	0	1	0	0	0	0
2015-06-08	24	2015-06-08-S24	2015	June	Monday	478	812	814	1104.547258	602.2051153	508.0971231	334.6399953	242.116779	1012.200781	144.135863	105.8928967	178.7738099	2.255398037	0.3141835048	0	0	15.8	15	9.7	1	0	1	0	0	0	0
2015-06-08	25	2015-06-08-S25	2015	June	Monday	181	1718	1127	0	15.69629645	3.749873743	9.512028069	0	3.941360495	2.200560447	0.5982376238	0	0.00949341406	0	0	0	15.8	15	9.7	1	0	1	0	0	0	0
2015-06-08	26	2015-06-08-S26	2015	June	Monday	123	631	390	132.8458289	349.6385152	603.8627706	53.89870658	127.9672873	615.3406229	177.3799209	103.0621919	9.483014409	13.29347512	0.185841016	0	0	15.8	15	9.7	1	0	1	0	0	0	0
2015-06-08	27	2015-06-08-S27	2015	June	Monday	42	142	103	14.53534694	157.5398644	195.9721662	21.58392183	19.24851935	89.60551712	45.89060214	40.98001186	2.212197886	9.315194351	5.530776921	0	0	15.8	15	9.7	1	0	1	0	0	0	0
2015-06-08	28	2015-06-08-S28	2015	June	Monday	647	2804	2115	374.3372227	774.9443053	399.4261026	51.21842195	275.4535777	54.12831721	117.2256228	15.20637917	6.176857565	0.3267610248	0.365043275	0	0	15.8	15	9.7	1	0	1	0	0	0	0
2015-06-08	29	2015-06-08-S29	2015	June	Monday	227	1821	1062	265.7875841	47.32917173	71.84242242	427.3280913	0	10.017935	10.85383254	1.117932563	49.72532548	0.2679503936	0.04543963389	0	0	15.8	15	9.7	1	0	1	0	0	0	0
2015-06-08	30	2015-06-08-S30	2015	June	Monday	98	877	682	120.8073086	236.0944153	1164.16858	0	264.8762715	337.9809282	30.51460821	38.03384058	0	9.713722659	0.02159006014	0	0	15.8	15	9.7	1	0	1	0	0	0	0
2015-06-08	31	2015-06-08-S31	2015	June	Monday	25	610	509	0	43.94903021	507.0588144	242.8313862	15.34456622	57.45139268	4.559069841	19.3415537	106.3509184	3.535348914	0	0	0	15.8	15	9.7	1	0	1	0	0	0	0
2015-06-08	32	2015-06-08-S32	2015	June	Monday	235	2356	1520	1745.987641	799.0547771	461.8272269	0	98.34784555	396.5071737	52.85534238	30.49089688	0	11.56989117	0.3735861871	0	0	15.8	15	9.7	1	0	1	0	0	0	0
2015-06-08	33	2015-06-08-S33	2015	June	Monday	33	122	73	243.198055	384.1205688	78.29699628	101.5176995	153.9999306	133.6485079	29.91981102	16.25028457	4.984132708	0.4021705495	0.02239551908	0	0	15.8	15	9.7	1	0	1	0	0	0	0
2015-06-08	34	2015-06-08-S34	2015	June	Monday	31	286	146	68.89908215	292.8153153	60.15265415	1276.824585	315.2862427	157.3015198	35.84833804	19.59696487	133.8571778	0.3629238502	0.1632204243	0	0	15.8	15	9.7	1	0	1	0	0	0	0
2015-06-08	36	2015-06-08-S36	2015	June	Monday	38	165	119	56.15915646	688.0962637	990.3603176	0	547.1451277	668.4621985	22.52706389	52.20305599	0	35.11322926	0.01682622359	0	0	15.8	15	9.7	1	0	1	0	0	0	0
2015-06-08	37	2015-06-08-S37	2015	June	Monday	31	309	278	0	50.01535549	850.4409005	123.7691057	88.19635492	142.86988	8.545577771	29.72019616	54.94788255	2.951824651	0.005075562613	0	0	15.8	15	9.7	1	0	1	0	0	0	0
2015-06-08	38	2015-06-08-S38	2015	June	Monday	953	5494	3756	9202.742867	772.2575636	427.1374667	235.6255523	35.73856535	224.569899	38.69370175	18.22147851	9.275917826	3.774233268	0.5018441756	0	0	15.8	15	9.7	1	0	1	0	0	0	0
2015-06-08	39	2015-06-08-S39	2015	June	Monday	78	95	79	457.9936049	440.9375303	694.8587303	33.03500686	585.2166106	647.5897566	30.53940848	41.46337126	0	6.813456812	0	0	0	15.8	15	9.7	1	0	1	0	0	0	0
2015-06-08	40	2015-06-08-S40	2015	June	Monday	89	257	137	5836.317522	453.0748783	578.4590184	219.6049315	72.45019254	678.8671585	69.46639322	61.54778595	47.88013616	1.70264825	0.06544097987	0	0	15.8	15	9.7	1	0	1	0	0	0	0
2015-06-08	42	2015-06-08-S42	2015	June	Monday	63	490	273	0	1215.231676	336.5588202	618.2485482	206.6306994	675.2365695	226.0531117	161.4811517	212.0925234	0.3682920309	0	0	0	15.8	15	9.7	1	0	1	0	0	0	0
2015-06-08	43	2015-06-08-S43	2015	June	Monday	36	275	187	0	138.2301003	33.02380261	79.27509256	8.104931768	65.03891743	59.66043412	62.82257307	4.959562112	0.05943435773	0	0	0	15.8	15	9.7	1	0	1	0	0	0	0
2015-06-08	44	2015-06-08-S44	2015	June	Monday	30	126	90	0	45.76587336	26.06814715	14.31618308	26.25196437	54.65219207	70.55749974	60.23397054	3.932434257	0.04641346642	0	0	0	15.8	15	9.7	1	0	1	0	0	0	0
2015-06-09	1	2015-06-09-S1	2015	June	Tuesday	731	3287	2282	103.5761932	1458.624515	833.618758	0	128.4589824	256.1786687	65.44176571	20.19512563	0	28.38225557	0.4522389903	0	0	9.1	5.7	6.4	0	0	0	1	0	0	0
2015-06-09	2	2015-06-09-S2	2015	June	Tuesday	537	3072	1633	50.23894622	205.2623261	287.1729241	0	112.0179431	113.4900015	5.080749888	8.908082293	0	16.72430704	0.0938505644	0	0	9.1	5.7	6.4	0	0	0	1	0	0	0
2015-06-09	3	2015-06-09-S3	2015	June	Tuesday	792	2422	2183	0	1150.59797	1500.797707	0	83.82513317	462.7892381	73.48678527	48.17911225	0	8.183186668	0.2674825307	0	0	9.1	5.7	6.4	0	0	0	1	0	0	0
2015-06-09	4	2015-06-09-S4	2015	June	Tuesday	1076	3650	2715	1175.602637	1451.294694	887.0515128	0	282.2801266	903.050471	122.7056213	73.08484124	0	35.55060326	0.2822376616	0	0	9.1	5.7	6.4	0	0	0	1	0	0	0
2015-06-09	5	2015-06-09-S5	2015	June	Tuesday	2537	1753	3351	2676.726474	250.2671103	171.9365068	248.4896289	0	81.04404268	49.02345136	9.355585217	97.27874165	0.9410737834	0.1305349219	0	0	9.1	5.7	6.4	0	0	0	1	0	0	0
2015-06-09	6	2015-06-09-S6	2015	June	Tuesday	3512	1441	3690	2794.54297	217.526194	97.95586137	92.62460855	0	11.55865843	63.89060233	1.598724829	0	0.1730058661	0.111761838	0	0	9.1	5.7	6.4	0	0	0	1	0	0	0
2015-06-09	7	2015-06-09-S7	2015	June	Tuesday	673	394	577	9.741064563	6.061327837	4.976195109	0	10.23633254	3.466673191	0	0.08186980562	0	0.1087241746	0.09752742774	0	0	9.1	5.7	6.4	0	0	0	1	0	0	0
2015-06-09	8	2015-06-09-S8	2015	June	Tuesday	357	428	442	0	6.912113678	18.14315119	0	0	40.56663153	31.51144553	32.91986749	0	0	0	0	0	9.1	5.7	6.4	0	0	0	1	0	0	0
2015-06-09	9	2015-06-09-S9	2015	June	Tuesday	2967	838	2597	1159.879079	1040.188702	562.9363132	18.25954999	992.7961763	493.5896675	49.76486473	56.3898363	0	1.327765723	0	0	0	9.1	5.7	6.4	0	0	0	1	0	0	0
2015-06-09	10	2015-06-09-S10	2015	June	Tuesday	579	439	601	3349.64949	808.7970125	1500.379295	0	162.9681391	1725.303678	30.1236378	268.9260645	0	7.523901937	0	0	0	9.1	5.7	6.4	0	0	0	1	0	0	0
2015-06-09	11	2015-06-09-S11	2015	June	Tuesday	127	165	106	0	3.954526498	26.25818924	0	9.988297095	24.7139106	1.713168752	13.53891252	0	0.9214494173	0	0	0	9.1	5.7	6.4	0	0	0	1	0	0	0
2015-06-09	12	2015-06-09-S12	2015	June	Tuesday	259	268	204	0	10.41637564	103.7139401	0	48.51300557	131.6183956	88.45774461	92.36702546	0	0.5707920967	0	0	0	9.1	5.7	6.4	0	0	0	1	0	0	0
2015-06-09	13	2015-06-09-S13	2015	June	Tuesday	5045	1275	4030	9603.056477	1705.998603	215.6071481	2680.197115	205.3429772	421.0864576	114.8636746	80.648798	179.3259261	2.959242058	0.0004075409326	0	0	9.1	5.7	6.4	0	0	0	1	0	0	0
2015-06-09	14	2015-06-09-S14	2015	June	Tuesday	2620	1022	2594	589.5334228	47.15772798	24.32564659	0	0	44.70828956	18.73868059	6.690181709	0	0.07165820421	0.009012331905	0	0	9.1	5.7	6.4	0	0	0	1	0	0	0
2015-06-09	15	2015-06-09-S15	2015	June	Tuesday	723	1585	1747	0	3165.770606	3852.828275	0	1315.109221	1988.479827	201.4117755	236.4977554	0	24.04421122	0.2916802708	0	0	9.1	5.7	6.4	0	0	0	1	0	0	0
2015-06-09	17	2015-06-09-S17	2015	June	Tuesday	1901	1377	1265	1782.435285	1948.113383	856.8436779	2512.109314	840.7521399	496.7553248	72.20125392	34.81278201	9.069174561	8.219793814	0.230532198	0	0	9.1	5.7	6.4	0	0	0	1	0	0	0
2015-06-09	18	2015-06-09-S18	2015	June	Tuesday	1629	577	1716	1120.59077	1560.153961	620.8020502	1225.878733	464.6975049	400.4388536	49.10057157	29.10906217	1.711847497	16.43703558	0.2027131459	0	0	9.1	5.7	6.4	0	0	0	1	0	0	0
2015-06-09	19	2015-06-09-S19	2015	June	Tuesday	171	968	922	78.3146809	520.0796118	1619.300835	0	611.7775418	391.3974386	48.20590105	35.49018363	0	30.86255784	0.01349693715	0	0	9.1	5.7	6.4	0	0	0	1	0	0	0
2015-06-09	20	2015-06-09-S20	2015	June	Tuesday	95	666	422	19.39785975	10.77853336	219.5218339	0	19.76937142	13.7543438	0	1.138009052	0	1.426633405	0	0	0	9.1	5.7	6.4	0	0	0	1	0	0	0
2015-06-09	21	2015-06-09-S21	2015	June	Tuesday	311	1322	909	244.5017872	263.5429844	752.1997208	0	186.6989814	522.3260272	18.84815145	45.41544011	0	6.430705847	0.07444857283	0	0	9.1	5.7	6.4	0	0	0	1	0	0	0
2015-06-09	22	2015-06-09-S22	2015	June	Tuesday	2658	2720	3549	3478.849673	1258.984764	506.3311931	0	263.2198744	450.3324011	98.03746317	59.32170877	0	16.26183964	0.6750730863	0	0	9.1	5.7	6.4	0	0	0	1	0	0	0
2015-06-09	23	2015-06-09-S23	2015	June	Tuesday	908	549	683	1307.308841	1457.749476	436.6116545	362.3275798	366.2876595	616.9727119	184.2250865	85.49690201	0	1.464449843	0.4980117448	0	0	9.1	5.7	6.4	0	0	0	1	0	0	0
2015-06-09	24	2015-06-09-S24	2015	June	Tuesday	3723	1813	3779	1104.547258	602.2051153	508.0971231	334.6399953	242.116779	1012.200781	144.135863	105.8928967	178.7738099	2.255398037	0.3141835048	0	0	9.1	5.7	6.4	0	0	0	1	0	0	0
2015-06-09	25	2015-06-09-S25	2015	June	Tuesday	626	542	805	0	15.69629645	3.749873743	9.512028069	0	3.941360495	2.200560447	0.5982376238	0	0.00949341406	0	0	0	9.1	5.7	6.4	0	0	0	1	0	0	0
2015-06-09	26	2015-06-09-S26	2015	June	Tuesday	547	1624	575	132.8458289	349.6385152	603.8627706	53.89870658	127.9672873	615.3406229	177.3799209	103.0621919	9.483014409	13.29347512	0.185841016	0	0	9.1	5.7	6.4	0	0	0	1	0	0	0
2015-06-09	27	2015-06-09-S27	2015	June	Tuesday	180	288	180	14.53534694	157.5398644	195.9721662	21.58392183	19.24851935	89.60551712	45.89060214	40.98001186	2.212197886	9.315194351	5.530776921	0	0	9.1	5.7	6.4	0	0	0	1	0	0	0
2015-06-09	28	2015-06-09-S28	2015	June	Tuesday	1860	1096	2368	374.3372227	774.9443053	399.4261026	51.21842195	275.4535777	54.12831721	117.2256228	15.20637917	6.176857565	0.3267610248	0.365043275	0	0	9.1	5.7	6.4	0	0	0	1	0	0	0
2015-06-09	29	2015-06-09-S29	2015	June	Tuesday	573	592	688	265.7875841	47.32917173	71.84242242	427.3280913	0	10.017935	10.85383254	1.117932563	49.72532548	0.2679503936	0.04543963389	0	0	9.1	5.7	6.4	0	0	0	1	0	0	0
2015-06-09	30	2015-06-09-S30	2015	June	Tuesday	350	1076	720	120.8073086	236.0944153	1164.16858	0	264.8762715	337.9809282	30.51460821	38.03384058	0	9.713722659	0.02159006014	0	0	9.1	5.7	6.4	0	0	0	1	0	0	0
2015-06-09	31	2015-06-09-S31	2015	June	Tuesday	170	410	305	0	43.94903021	507.0588144	242.8313862	15.34456622	57.45139268	4.559069841	19.3415537	106.3509184	3.535348914	0	0	0	9.1	5.7	6.4	0	0	0	1	0	0	0
2015-06-09	32	2015-06-09-S32	2015	June	Tuesday	1328	1458	1838	1745.987641	799.0547771	461.8272269	0	98.34784555	396.5071737	52.85534238	30.49089688	0	11.56989117	0.3735861871	0	0	9.1	5.7	6.4	0	0	0	1	0	0	0
2015-06-09	33	2015-06-09-S33	2015	June	Tuesday	429	260	448	243.198055	384.1205688	78.29699628	101.5176995	153.9999306	133.6485079	29.91981102	16.25028457	4.984132708	0.4021705495	0.02239551908	0	0	9.1	5.7	6.4	0	0	0	1	0	0	0
2015-06-09	34	2015-06-09-S34	2015	June	Tuesday	246	298	332	68.89908215	292.8153153	60.15265415	1276.824585	315.2862427	157.3015198	35.84833804	19.59696487	133.8571778	0.3629238502	0.1632204243	0	0	9.1	5.7	6.4	0	0	0	1	0	0	0
2015-06-09	36	2015-06-09-S36	2015	June	Tuesday	739	971	739	56.15915646	688.0962637	990.3603176	0	547.1451277	668.4621985	22.52706389	52.20305599	0	35.11322926	0.01682622359	0	0	9.1	5.7	6.4	0	0	0	1	0	0	0
2015-06-09	37	2015-06-09-S37	2015	June	Tuesday	151	382	246	0	50.01535549	850.4409005	123.7691057	88.19635492	142.86988	8.545577771	29.72019616	54.94788255	2.951824651	0.005075562613	0	0	9.1	5.7	6.4	0	0	0	1	0	0	0
2015-06-09	38	2015-06-09-S38	2015	June	Tuesday	3543	4281	4996	9202.742867	772.2575636	427.1374667	235.6255523	35.73856535	224.569899	38.69370175	18.22147851	9.275917826	3.774233268	0.5018441756	0	0	9.1	5.7	6.4	0	0	0	1	0	0	0
2015-06-09	39	2015-06-09-S39	2015	June	Tuesday	442	850	373	457.9936049	440.9375303	694.8587303	33.03500686	585.2166106	647.5897566	30.53940848	41.46337126	0	6.813456812	0	0	0	9.1	5.7	6.4	0	0	0	1	0	0	0
2015-06-09	40	2015-06-09-S40	2015	June	Tuesday	725	1032	532	5836.317522	453.0748783	578.4590184	219.6049315	72.45019254	678.8671585	69.46639322	61.54778595	47.88013616	1.70264825	0.06544097987	0	0	9.1	5.7	6.4	0	0	0	1	0	0	0
2015-06-09	42	2015-06-09-S42	2015	June	Tuesday	247	516	446	0	1215.231676	336.5588202	618.2485482	206.6306994	675.2365695	226.0531117	161.4811517	212.0925234	0.3682920309	0	0	0	9.1	5.7	6.4	0	0	0	1	0	0	0
2015-06-09	43	2015-06-09-S43	2015	June	Tuesday	264	408	423	0	138.2301003	33.02380261	79.27509256	8.104931768	65.03891743	59.66043412	62.82257307	4.959562112	0.05943435773	0	0	0	9.1	5.7	6.4	0	0	0	1	0	0	0
2015-06-09	44	2015-06-09-S44	2015	June	Tuesday	137	208	203	0	45.76587336	26.06814715	14.31618308	26.25196437	54.65219207	70.55749974	60.23397054	3.932434257	0.04641346642	0	0	0	9.1	5.7	6.4	0	0	0	1	0	0	0
2015-06-10	1	2015-06-10-S1	2015	June	Wednesday	671	3392	2344	103.5761932	1458.624515	833.618758	0	128.4589824	256.1786687	65.44176571	20.19512563	0	28.38225557	0.4522389903	0	0	10.1	10	6.1	0	0	0	0	1	0	0
2015-06-10	2	2015-06-10-S2	2015	June	Wednesday	550	3056	1802	50.23894622	205.2623261	287.1729241	0	112.0179431	113.4900015	5.080749888	8.908082293	0	16.72430704	0.0938505644	0	0	10.1	10	6.1	0	0	0	0	1	0	0
2015-06-10	3	2015-06-10-S3	2015	June	Wednesday	738	2510	2313	0	1150.59797	1500.797707	0	83.82513317	462.7892381	73.48678527	48.17911225	0	8.183186668	0.2674825307	0	0	10.1	10	6.1	0	0	0	0	1	0	0
2015-06-10	4	2015-06-10-S4	2015	June	Wednesday	1051	3470	3043	1175.602637	1451.294694	887.0515128	0	282.2801266	903.050471	122.7056213	73.08484124	0	35.55060326	0.2822376616	0	0	10.1	10	6.1	0	0	0	0	1	0	0
2015-06-10	5	2015-06-10-S5	2015	June	Wednesday	2425	2055	3425	2676.726474	250.2671103	171.9365068	248.4896289	0	81.04404268	49.02345136	9.355585217	97.27874165	0.9410737834	0.1305349219	0	0	10.1	10	6.1	0	0	0	0	1	0	0
2015-06-10	6	2015-06-10-S6	2015	June	Wednesday	3229	1496	3557	2794.54297	217.526194	97.95586137	92.62460855	0	11.55865843	63.89060233	1.598724829	0	0.1730058661	0.111761838	0	0	10.1	10	6.1	0	0	0	0	1	0	0
2015-06-10	7	2015-06-10-S7	2015	June	Wednesday	649	603	648	9.741064563	6.061327837	4.976195109	0	10.23633254	3.466673191	0	0.08186980562	0	0.1087241746	0.09752742774	0	0	10.1	10	6.1	0	0	0	0	1	0	0
2015-06-10	8	2015-06-10-S8	2015	June	Wednesday	377	433	459	0	6.912113678	18.14315119	0	0	40.56663153	31.51144553	32.91986749	0	0	0	0	0	10.1	10	6.1	0	0	0	0	1	0	0
2015-06-10	9	2015-06-10-S9	2015	June	Wednesday	2966	906	2451	1159.879079	1040.188702	562.9363132	18.25954999	992.7961763	493.5896675	49.76486473	56.3898363	0	1.327765723	0	0	0	10.1	10	6.1	0	0	0	0	1	0	0
2015-06-10	10	2015-06-10-S10	2015	June	Wednesday	563	453	621	3349.64949	808.7970125	1500.379295	0	162.9681391	1725.303678	30.1236378	268.9260645	0	7.523901937	0	0	0	10.1	10	6.1	0	0	0	0	1	0	0
2015-06-10	11	2015-06-10-S11	2015	June	Wednesday	110	141	101	0	3.954526498	26.25818924	0	9.988297095	24.7139106	1.713168752	13.53891252	0	0.9214494173	0	0	0	10.1	10	6.1	0	0	0	0	1	0	0
2015-06-10	12	2015-06-10-S12	2015	June	Wednesday	247	288	233	0	10.41637564	103.7139401	0	48.51300557	131.6183956	88.45774461	92.36702546	0	0.5707920967	0	0	0	10.1	10	6.1	0	0	0	0	1	0	0
2015-06-10	13	2015-06-10-S13	2015	June	Wednesday	4829	1175	3912	9603.056477	1705.998603	215.6071481	2680.197115	205.3429772	421.0864576	114.8636746	80.648798	179.3259261	2.959242058	0.0004075409326	0	0	10.1	10	6.1	0	0	0	0	1	0	0
2015-06-10	14	2015-06-10-S14	2015	June	Wednesday	2490	1105	2587	589.5334228	47.15772798	24.32564659	0	0	44.70828956	18.73868059	6.690181709	0	0.07165820421	0.009012331905	0	0	10.1	10	6.1	0	0	0	0	1	0	0
2015-06-10	15	2015-06-10-S15	2015	June	Wednesday	634	1668	1935	0	3165.770606	3852.828275	0	1315.109221	1988.479827	201.4117755	236.4977554	0	24.04421122	0.2916802708	0	0	10.1	10	6.1	0	0	0	0	1	0	0
2015-06-10	17	2015-06-10-S17	2015	June	Wednesday	1705	1514	1305	1782.435285	1948.113383	856.8436779	2512.109314	840.7521399	496.7553248	72.20125392	34.81278201	9.069174561	8.219793814	0.230532198	0	0	10.1	10	6.1	0	0	0	0	1	0	0
2015-06-10	18	2015-06-10-S18	2015	June	Wednesday	1602	572	1708	1120.59077	1560.153961	620.8020502	1225.878733	464.6975049	400.4388536	49.10057157	29.10906217	1.711847497	16.43703558	0.2027131459	0	0	10.1	10	6.1	0	0	0	0	1	0	0
2015-06-10	19	2015-06-10-S19	2015	June	Wednesday	161	900	914	78.3146809	520.0796118	1619.300835	0	611.7775418	391.3974386	48.20590105	35.49018363	0	30.86255784	0.01349693715	0	0	10.1	10	6.1	0	0	0	0	1	0	0
2015-06-10	20	2015-06-10-S20	2015	June	Wednesday	116	650	488	19.39785975	10.77853336	219.5218339	0	19.76937142	13.7543438	0	1.138009052	0	1.426633405	0	0	0	10.1	10	6.1	0	0	0	0	1	0	0
2015-06-10	21	2015-06-10-S21	2015	June	Wednesday	268	1297	871	244.5017872	263.5429844	752.1997208	0	186.6989814	522.3260272	18.84815145	45.41544011	0	6.430705847	0.07444857283	0	0	10.1	10	6.1	0	0	0	0	1	0	0
2015-06-10	22	2015-06-10-S22	2015	June	Wednesday	2193	2763	3582	3478.849673	1258.984764	506.3311931	0	263.2198744	450.3324011	98.03746317	59.32170877	0	16.26183964	0.6750730863	0	0	10.1	10	6.1	0	0	0	0	1	0	0
2015-06-10	23	2015-06-10-S23	2015	June	Wednesday	918	620	635	1307.308841	1457.749476	436.6116545	362.3275798	366.2876595	616.9727119	184.2250865	85.49690201	0	1.464449843	0.4980117448	0	0	10.1	10	6.1	0	0	0	0	1	0	0
2015-06-10	24	2015-06-10-S24	2015	June	Wednesday	3593	1791	3762	1104.547258	602.2051153	508.0971231	334.6399953	242.116779	1012.200781	144.135863	105.8928967	178.7738099	2.255398037	0.3141835048	0	0	10.1	10	6.1	0	0	0	0	1	0	0
2015-06-10	25	2015-06-10-S25	2015	June	Wednesday	632	643	893	0	15.69629645	3.749873743	9.512028069	0	3.941360495	2.200560447	0.5982376238	0	0.00949341406	0	0	0	10.1	10	6.1	0	0	0	0	1	0	0
2015-06-10	26	2015-06-10-S26	2015	June	Wednesday	390	1004	931	132.8458289	349.6385152	603.8627706	53.89870658	127.9672873	615.3406229	177.3799209	103.0621919	9.483014409	13.29347512	0.185841016	0	0	10.1	10	6.1	0	0	0	0	1	0	0
2015-06-10	27	2015-06-10-S27	2015	June	Wednesday	164	217	243	14.53534694	157.5398644	195.9721662	21.58392183	19.24851935	89.60551712	45.89060214	40.98001186	2.212197886	9.315194351	5.530776921	0	0	10.1	10	6.1	0	0	0	0	1	0	0
2015-06-10	28	2015-06-10-S28	2015	June	Wednesday	1574	1652	2201	374.3372227	774.9443053	399.4261026	51.21842195	275.4535777	54.12831721	117.2256228	15.20637917	6.176857565	0.3267610248	0.365043275	0	0	10.1	10	6.1	0	0	0	0	1	0	0
2015-06-10	29	2015-06-10-S29	2015	June	Wednesday	477	573	730	265.7875841	47.32917173	71.84242242	427.3280913	0	10.017935	10.85383254	1.117932563	49.72532548	0.2679503936	0.04543963389	0	0	10.1	10	6.1	0	0	0	0	1	0	0
2015-06-10	30	2015-06-10-S30	2015	June	Wednesday	298	1036	766	120.8073086	236.0944153	1164.16858	0	264.8762715	337.9809282	30.51460821	38.03384058	0	9.713722659	0.02159006014	0	0	10.1	10	6.1	0	0	0	0	1	0	0
2015-06-10	31	2015-06-10-S31	2015	June	Wednesday	185	410	289	0	43.94903021	507.0588144	242.8313862	15.34456622	57.45139268	4.559069841	19.3415537	106.3509184	3.535348914	0	0	0	10.1	10	6.1	0	0	0	0	1	0	0
2015-06-10	32	2015-06-10-S32	2015	June	Wednesday	1456	1476	1886	1745.987641	799.0547771	461.8272269	0	98.34784555	396.5071737	52.85534238	30.49089688	0	11.56989117	0.3735861871	0	0	10.1	10	6.1	0	0	0	0	1	0	0
2015-06-10	33	2015-06-10-S33	2015	June	Wednesday	414	284	467	243.198055	384.1205688	78.29699628	101.5176995	153.9999306	133.6485079	29.91981102	16.25028457	4.984132708	0.4021705495	0.02239551908	0	0	10.1	10	6.1	0	0	0	0	1	0	0
2015-06-10	34	2015-06-10-S34	2015	June	Wednesday	243	285	320	68.89908215	292.8153153	60.15265415	1276.824585	315.2862427	157.3015198	35.84833804	19.59696487	133.8571778	0.3629238502	0.1632204243	0	0	10.1	10	6.1	0	0	0	0	1	0	0
2015-06-10	36	2015-06-10-S36	2015	June	Wednesday	689	973	764	56.15915646	688.0962637	990.3603176	0	547.1451277	668.4621985	22.52706389	52.20305599	0	35.11322926	0.01682622359	0	0	10.1	10	6.1	0	0	0	0	1	0	0
2015-06-10	37	2015-06-10-S37	2015	June	Wednesday	126	316	250	0	50.01535549	850.4409005	123.7691057	88.19635492	142.86988	8.545577771	29.72019616	54.94788255	2.951824651	0.005075562613	0	0	10.1	10	6.1	0	0	0	0	1	0	0
2015-06-10	38	2015-06-10-S38	2015	June	Wednesday	3299	4467	5044	9202.742867	772.2575636	427.1374667	235.6255523	35.73856535	224.569899	38.69370175	18.22147851	9.275917826	3.774233268	0.5018441756	0	0	10.1	10	6.1	0	0	0	0	1	0	0
2015-06-10	39	2015-06-10-S39	2015	June	Wednesday	496	810	414	457.9936049	440.9375303	694.8587303	33.03500686	585.2166106	647.5897566	30.53940848	41.46337126	0	6.813456812	0	0	0	10.1	10	6.1	0	0	0	0	1	0	0
2015-06-10	40	2015-06-10-S40	2015	June	Wednesday	690	1050	615	5836.317522	453.0748783	578.4590184	219.6049315	72.45019254	678.8671585	69.46639322	61.54778595	47.88013616	1.70264825	0.06544097987	0	0	10.1	10	6.1	0	0	0	0	1	0	0
2015-06-10	42	2015-06-10-S42	2015	June	Wednesday	262	505	504	0	1215.231676	336.5588202	618.2485482	206.6306994	675.2365695	226.0531117	161.4811517	212.0925234	0.3682920309	0	0	0	10.1	10	6.1	0	0	0	0	1	0	0
2015-06-10	43	2015-06-10-S43	2015	June	Wednesday	363	394	430	0	138.2301003	33.02380261	79.27509256	8.104931768	65.03891743	59.66043412	62.82257307	4.959562112	0.05943435773	0	0	0	10.1	10	6.1	0	0	0	0	1	0	0
2015-06-10	44	2015-06-10-S44	2015	June	Wednesday	186	186	224	0	45.76587336	26.06814715	14.31618308	26.25196437	54.65219207	70.55749974	60.23397054	3.932434257	0.04641346642	0	0	0	10.1	10	6.1	0	0	0	0	1	0	0
2015-06-11	1	2015-06-11-S1	2015	June	Thursday	672	3464	2746	103.5761932	1458.624515	833.618758	0	128.4589824	256.1786687	65.44176571	20.19512563	0	28.38225557	0.4522389903	0	0	8.2	4	3.5	0	0	0	0	0	1	0
2015-06-11	2	2015-06-11-S2	2015	June	Thursday	550	3254	2083	50.23894622	205.2623261	287.1729241	0	112.0179431	113.4900015	5.080749888	8.908082293	0	16.72430704	0.0938505644	0	0	8.2	4	3.5	0	0	0	0	0	1	0
2015-06-11	3	2015-06-11-S3	2015	June	Thursday	667	2520	2583	0	1150.59797	1500.797707	0	83.82513317	462.7892381	73.48678527	48.17911225	0	8.183186668	0.2674825307	0	0	8.2	4	3.5	0	0	0	0	0	1	0
2015-06-11	4	2015-06-11-S4	2015	June	Thursday	1015	3412	3271	1175.602637	1451.294694	887.0515128	0	282.2801266	903.050471	122.7056213	73.08484124	0	35.55060326	0.2822376616	0	0	8.2	4	3.5	0	0	0	0	0	1	0
2015-06-11	5	2015-06-11-S5	2015	June	Thursday	2621	2119	3576	2676.726474	250.2671103	171.9365068	248.4896289	0	81.04404268	49.02345136	9.355585217	97.27874165	0.9410737834	0.1305349219	0	0	8.2	4	3.5	0	0	0	0	0	1	0
2015-06-11	6	2015-06-11-S6	2015	June	Thursday	3361	1672	3685	2794.54297	217.526194	97.95586137	92.62460855	0	11.55865843	63.89060233	1.598724829	0	0.1730058661	0.111761838	0	0	8.2	4	3.5	0	0	0	0	0	1	0
2015-06-11	7	2015-06-11-S7	2015	June	Thursday	642	793	587	9.741064563	6.061327837	4.976195109	0	10.23633254	3.466673191	0	0.08186980562	0	0.1087241746	0.09752742774	0	0	8.2	4	3.5	0	0	0	0	0	1	0
2015-06-11	8	2015-06-11-S8	2015	June	Thursday	380	498	425	0	6.912113678	18.14315119	0	0	40.56663153	31.51144553	32.91986749	0	0	0	0	0	8.2	4	3.5	0	0	0	0	0	1	0
2015-06-11	9	2015-06-11-S9	2015	June	Thursday	2941	975	2572	1159.879079	1040.188702	562.9363132	18.25954999	992.7961763	493.5896675	49.76486473	56.3898363	0	1.327765723	0	0	0	8.2	4	3.5	0	0	0	0	0	1	0
2015-06-11	10	2015-06-11-S10	2015	June	Thursday	578	534	640	3349.64949	808.7970125	1500.379295	0	162.9681391	1725.303678	30.1236378	268.9260645	0	7.523901937	0	0	0	8.2	4	3.5	0	0	0	0	0	1	0
2015-06-11	11	2015-06-11-S11	2015	June	Thursday	105	201	122	0	3.954526498	26.25818924	0	9.988297095	24.7139106	1.713168752	13.53891252	0	0.9214494173	0	0	0	8.2	4	3.5	0	0	0	0	0	1	0
2015-06-11	12	2015-06-11-S12	2015	June	Thursday	260	371	285	0	10.41637564	103.7139401	0	48.51300557	131.6183956	88.45774461	92.36702546	0	0.5707920967	0	0	0	8.2	4	3.5	0	0	0	0	0	1	0
2015-06-11	13	2015-06-11-S13	2015	June	Thursday	4955	1400	3835	9603.056477	1705.998603	215.6071481	2680.197115	205.3429772	421.0864576	114.8636746	80.648798	179.3259261	2.959242058	0.0004075409326	0	0	8.2	4	3.5	0	0	0	0	0	1	0
2015-06-11	14	2015-06-11-S14	2015	June	Thursday	2432	1263	2687	589.5334228	47.15772798	24.32564659	0	0	44.70828956	18.73868059	6.690181709	0	0.07165820421	0.009012331905	0	0	8.2	4	3.5	0	0	0	0	0	1	0
2015-06-11	15	2015-06-11-S15	2015	June	Thursday	669	1770	1895	0	3165.770606	3852.828275	0	1315.109221	1988.479827	201.4117755	236.4977554	0	24.04421122	0.2916802708	0	0	8.2	4	3.5	0	0	0	0	0	1	0
2015-06-11	17	2015-06-11-S17	2015	June	Thursday	1974	1644	1345	1782.435285	1948.113383	856.8436779	2512.109314	840.7521399	496.7553248	72.20125392	34.81278201	9.069174561	8.219793814	0.230532198	0	0	8.2	4	3.5	0	0	0	0	0	1	0
2015-06-11	18	2015-06-11-S18	2015	June	Thursday	1795	674	1660	1120.59077	1560.153961	620.8020502	1225.878733	464.6975049	400.4388536	49.10057157	29.10906217	1.711847497	16.43703558	0.2027131459	0	0	8.2	4	3.5	0	0	0	0	0	1	0
2015-06-11	19	2015-06-11-S19	2015	June	Thursday	150	1262	1219	78.3146809	520.0796118	1619.300835	0	611.7775418	391.3974386	48.20590105	35.49018363	0	30.86255784	0.01349693715	0	0	8.2	4	3.5	0	0	0	0	0	1	0
2015-06-11	20	2015-06-11-S20	2015	June	Thursday	116	667	559	19.39785975	10.77853336	219.5218339	0	19.76937142	13.7543438	0	1.138009052	0	1.426633405	0	0	0	8.2	4	3.5	0	0	0	0	0	1	0
2015-06-11	21	2015-06-11-S21	2015	June	Thursday	260	1447	949	244.5017872	263.5429844	752.1997208	0	186.6989814	522.3260272	18.84815145	45.41544011	0	6.430705847	0.07444857283	0	0	8.2	4	3.5	0	0	0	0	0	1	0
2015-06-11	22	2015-06-11-S22	2015	June	Thursday	2376	2870	3583	3478.849673	1258.984764	506.3311931	0	263.2198744	450.3324011	98.03746317	59.32170877	0	16.26183964	0.6750730863	0	0	8.2	4	3.5	0	0	0	0	0	1	0
2015-06-11	23	2015-06-11-S23	2015	June	Thursday	998	641	627	1307.308841	1457.749476	436.6116545	362.3275798	366.2876595	616.9727119	184.2250865	85.49690201	0	1.464449843	0.4980117448	0	0	8.2	4	3.5	0	0	0	0	0	1	0
2015-06-11	24	2015-06-11-S24	2015	June	Thursday	3634	1793	3560	1104.547258	602.2051153	508.0971231	334.6399953	242.116779	1012.200781	144.135863	105.8928967	178.7738099	2.255398037	0.3141835048	0	0	8.2	4	3.5	0	0	0	0	0	1	0
2015-06-11	25	2015-06-11-S25	2015	June	Thursday	686	748	994	0	15.69629645	3.749873743	9.512028069	0	3.941360495	2.200560447	0.5982376238	0	0.00949341406	0	0	0	8.2	4	3.5	0	0	0	0	0	1	0
2015-06-11	26	2015-06-11-S26	2015	June	Thursday	609	1642	568	132.8458289	349.6385152	603.8627706	53.89870658	127.9672873	615.3406229	177.3799209	103.0621919	9.483014409	13.29347512	0.185841016	0	0	8.2	4	3.5	0	0	0	0	0	1	0
2015-06-11	27	2015-06-11-S27	2015	June	Thursday	197	322	216	14.53534694	157.5398644	195.9721662	21.58392183	19.24851935	89.60551712	45.89060214	40.98001186	2.212197886	9.315194351	5.530776921	0	0	8.2	4	3.5	0	0	0	0	0	1	0
2015-06-11	28	2015-06-11-S28	2015	June	Thursday	1859	1428	2297	374.3372227	774.9443053	399.4261026	51.21842195	275.4535777	54.12831721	117.2256228	15.20637917	6.176857565	0.3267610248	0.365043275	0	0	8.2	4	3.5	0	0	0	0	0	1	0
2015-06-11	29	2015-06-11-S29	2015	June	Thursday	478	627	668	265.7875841	47.32917173	71.84242242	427.3280913	0	10.017935	10.85383254	1.117932563	49.72532548	0.2679503936	0.04543963389	0	0	8.2	4	3.5	0	0	0	0	0	1	0
2015-06-11	30	2015-06-11-S30	2015	June	Thursday	325	1093	783	120.8073086	236.0944153	1164.16858	0	264.8762715	337.9809282	30.51460821	38.03384058	0	9.713722659	0.02159006014	0	0	8.2	4	3.5	0	0	0	0	0	1	0
2015-06-11	31	2015-06-11-S31	2015	June	Thursday	175	441	323	0	43.94903021	507.0588144	242.8313862	15.34456622	57.45139268	4.559069841	19.3415537	106.3509184	3.535348914	0	0	0	8.2	4	3.5	0	0	0	0	0	1	0
2015-06-11	32	2015-06-11-S32	2015	June	Thursday	1220	1775	1979	1745.987641	799.0547771	461.8272269	0	98.34784555	396.5071737	52.85534238	30.49089688	0	11.56989117	0.3735861871	0	0	8.2	4	3.5	0	0	0	0	0	1	0
2015-06-11	33	2015-06-11-S33	2015	June	Thursday	470	264	462	243.198055	384.1205688	78.29699628	101.5176995	153.9999306	133.6485079	29.91981102	16.25028457	4.984132708	0.4021705495	0.02239551908	0	0	8.2	4	3.5	0	0	0	0	0	1	0
2015-06-11	34	2015-06-11-S34	2015	June	Thursday	282	342	359	68.89908215	292.8153153	60.15265415	1276.824585	315.2862427	157.3015198	35.84833804	19.59696487	133.8571778	0.3629238502	0.1632204243	0	0	8.2	4	3.5	0	0	0	0	0	1	0
2015-06-11	36	2015-06-11-S36	2015	June	Thursday	720	1030	792	56.15915646	688.0962637	990.3603176	0	547.1451277	668.4621985	22.52706389	52.20305599	0	35.11322926	0.01682622359	0	0	8.2	4	3.5	0	0	0	0	0	1	0
2015-06-11	37	2015-06-11-S37	2015	June	Thursday	140	392	248	0	50.01535549	850.4409005	123.7691057	88.19635492	142.86988	8.545577771	29.72019616	54.94788255	2.951824651	0.005075562613	0	0	8.2	4	3.5	0	0	0	0	0	1	0
2015-06-11	38	2015-06-11-S38	2015	June	Thursday	3438	4433	5247	9202.742867	772.2575636	427.1374667	235.6255523	35.73856535	224.569899	38.69370175	18.22147851	9.275917826	3.774233268	0.5018441756	0	0	8.2	4	3.5	0	0	0	0	0	1	0
2015-06-11	39	2015-06-11-S39	2015	June	Thursday	529	858	386	457.9936049	440.9375303	694.8587303	33.03500686	585.2166106	647.5897566	30.53940848	41.46337126	0	6.813456812	0	0	0	8.2	4	3.5	0	0	0	0	0	1	0
2015-06-11	40	2015-06-11-S40	2015	June	Thursday	834	1067	673	5836.317522	453.0748783	578.4590184	219.6049315	72.45019254	678.8671585	69.46639322	61.54778595	47.88013616	1.70264825	0.06544097987	0	0	8.2	4	3.5	0	0	0	0	0	1	0
2015-06-11	42	2015-06-11-S42	2015	June	Thursday	245	604	431	0	1215.231676	336.5588202	618.2485482	206.6306994	675.2365695	226.0531117	161.4811517	212.0925234	0.3682920309	0	0	0	8.2	4	3.5	0	0	0	0	0	1	0
2015-06-11	43	2015-06-11-S43	2015	June	Thursday	263	544	497	0	138.2301003	33.02380261	79.27509256	8.104931768	65.03891743	59.66043412	62.82257307	4.959562112	0.05943435773	0	0	0	8.2	4	3.5	0	0	0	0	0	1	0
2015-06-11	44	2015-06-11-S44	2015	June	Thursday	147	226	274	0	45.76587336	26.06814715	14.31618308	26.25196437	54.65219207	70.55749974	60.23397054	3.932434257	0.04641346642	0	0	0	8.2	4	3.5	0	0	0	0	0	1	0
2015-06-12	1	2015-06-12-S1	2015	June	Friday	619	3649	3501	103.5761932	1458.624515	833.618758	0	128.4589824	256.1786687	65.44176571	20.19512563	0	28.38225557	0.4522389903	0.2	0	9.1	7.3	8	0	0	0	0	0	0	1
2015-06-12	2	2015-06-12-S2	2015	June	Friday	504	3365	2793	50.23894622	205.2623261	287.1729241	0	112.0179431	113.4900015	5.080749888	8.908082293	0	16.72430704	0.0938505644	0.2	0	9.1	7.3	8	0	0	0	0	0	0	1
2015-06-12	3	2015-06-12-S3	2015	June	Friday	673	2611	2944	0	1150.59797	1500.797707	0	83.82513317	462.7892381	73.48678527	48.17911225	0	8.183186668	0.2674825307	0.2	0	9.1	7.3	8	0	0	0	0	0	0	1
2015-06-12	4	2015-06-12-S4	2015	June	Friday	1025	3755	3809	1175.602637	1451.294694	887.0515128	0	282.2801266	903.050471	122.7056213	73.08484124	0	35.55060326	0.2822376616	0.2	0	9.1	7.3	8	0	0	0	0	0	0	1
2015-06-12	5	2015-06-12-S5	2015	June	Friday	2495	2335	4053	2676.726474	250.2671103	171.9365068	248.4896289	0	81.04404268	49.02345136	9.355585217	97.27874165	0.9410737834	0.1305349219	0.2	0	9.1	7.3	8	0	0	0	0	0	0	1
2015-06-12	6	2015-06-12-S6	2015	June	Friday	3243	1623	3832	2794.54297	217.526194	97.95586137	92.62460855	0	11.55865843	63.89060233	1.598724829	0	0.1730058661	0.111761838	0.2	0	9.1	7.3	8	0	0	0	0	0	0	1
2015-06-12	7	2015-06-12-S7	2015	June	Friday	568	422	644	9.741064563	6.061327837	4.976195109	0	10.23633254	3.466673191	0	0.08186980562	0	0.1087241746	0.09752742774	0.2	0	9.1	7.3	8	0	0	0	0	0	0	1
2015-06-12	8	2015-06-12-S8	2015	June	Friday	327	529	484	0	6.912113678	18.14315119	0	0	40.56663153	31.51144553	32.91986749	0	0	0	0.2	0	9.1	7.3	8	0	0	0	0	0	0	1
2015-06-12	9	2015-06-12-S9	2015	June	Friday	2971	1041	2121	1159.879079	1040.188702	562.9363132	18.25954999	992.7961763	493.5896675	49.76486473	56.3898363	0	1.327765723	0	0.2	0	9.1	7.3	8	0	0	0	0	0	0	1
2015-06-12	10	2015-06-12-S10	2015	June	Friday	541	587	591	3349.64949	808.7970125	1500.379295	0	162.9681391	1725.303678	30.1236378	268.9260645	0	7.523901937	0	0.2	0	9.1	7.3	8	0	0	0	0	0	0	1
2015-06-12	11	2015-06-12-S11	2015	June	Friday	120	164	134	0	3.954526498	26.25818924	0	9.988297095	24.7139106	1.713168752	13.53891252	0	0.9214494173	0	0.2	0	9.1	7.3	8	0	0	0	0	0	0	1
2015-06-12	12	2015-06-12-S12	2015	June	Friday	260	301	297	0	10.41637564	103.7139401	0	48.51300557	131.6183956	88.45774461	92.36702546	0	0.5707920967	0	0.2	0	9.1	7.3	8	0	0	0	0	0	0	1
2015-06-12	13	2015-06-12-S13	2015	June	Friday	4936	1332	3501	9603.056477	1705.998603	215.6071481	2680.197115	205.3429772	421.0864576	114.8636746	80.648798	179.3259261	2.959242058	0.0004075409326	0.2	0	9.1	7.3	8	0	0	0	0	0	0	1
2015-06-12	14	2015-06-12-S14	2015	June	Friday	2470	1185	2663	589.5334228	47.15772798	24.32564659	0	0	44.70828956	18.73868059	6.690181709	0	0.07165820421	0.009012331905	0.2	0	9.1	7.3	8	0	0	0	0	0	0	1
2015-06-12	15	2015-06-12-S15	2015	June	Friday	607	1700	2222	0	3165.770606	3852.828275	0	1315.109221	1988.479827	201.4117755	236.4977554	0	24.04421122	0.2916802708	0.2	0	9.1	7.3	8	0	0	0	0	0	0	1
2015-06-12	17	2015-06-12-S17	2015	June	Friday	1738	1394	1267	1782.435285	1948.113383	856.8436779	2512.109314	840.7521399	496.7553248	72.20125392	34.81278201	9.069174561	8.219793814	0.230532198	0.2	0	9.1	7.3	8	0	0	0	0	0	0	1
2015-06-12	18	2015-06-12-S18	2015	June	Friday	1630	562	1518	1120.59077	1560.153961	620.8020502	1225.878733	464.6975049	400.4388536	49.10057157	29.10906217	1.711847497	16.43703558	0.2027131459	0.2	0	9.1	7.3	8	0	0	0	0	0	0	1
2015-06-12	19	2015-06-12-S19	2015	June	Friday	147	1166	1100	78.3146809	520.0796118	1619.300835	0	611.7775418	391.3974386	48.20590105	35.49018363	0	30.86255784	0.01349693715	0.2	0	9.1	7.3	8	0	0	0	0	0	0	1
2015-06-12	20	2015-06-12-S20	2015	June	Friday	131	706	627	19.39785975	10.77853336	219.5218339	0	19.76937142	13.7543438	0	1.138009052	0	1.426633405	0	0.2	0	9.1	7.3	8	0	0	0	0	0	0	1
2015-06-12	21	2015-06-12-S21	2015	June	Friday	275	1545	1088	244.5017872	263.5429844	752.1997208	0	186.6989814	522.3260272	18.84815145	45.41544011	0	6.430705847	0.07444857283	0.2	0	9.1	7.3	8	0	0	0	0	0	0	1
2015-06-12	22	2015-06-12-S22	2015	June	Friday	2239	2695	3674	3478.849673	1258.984764	506.3311931	0	263.2198744	450.3324011	98.03746317	59.32170877	0	16.26183964	0.6750730863	0.2	0	9.1	7.3	8	0	0	0	0	0	0	1
2015-06-12	23	2015-06-12-S23	2015	June	Friday	959	667	671	1307.308841	1457.749476	436.6116545	362.3275798	366.2876595	616.9727119	184.2250865	85.49690201	0	1.464449843	0.4980117448	0.2	0	9.1	7.3	8	0	0	0	0	0	0	1
2015-06-12	24	2015-06-12-S24	2015	June	Friday	3480	1908	3472	1104.547258	602.2051153	508.0971231	334.6399953	242.116779	1012.200781	144.135863	105.8928967	178.7738099	2.255398037	0.3141835048	0.2	0	9.1	7.3	8	0	0	0	0	0	0	1
2015-06-12	25	2015-06-12-S25	2015	June	Friday	660	856	1368	0	15.69629645	3.749873743	9.512028069	0	3.941360495	2.200560447	0.5982376238	0	0.00949341406	0	0.2	0	9.1	7.3	8	0	0	0	0	0	0	1
2015-06-12	26	2015-06-12-S26	2015	June	Friday	573	1635	697	132.8458289	349.6385152	603.8627706	53.89870658	127.9672873	615.3406229	177.3799209	103.0621919	9.483014409	13.29347512	0.185841016	0.2	0	9.1	7.3	8	0	0	0	0	0	0	1
2015-06-12	27	2015-06-12-S27	2015	June	Friday	159	361	197	14.53534694	157.5398644	195.9721662	21.58392183	19.24851935	89.60551712	45.89060214	40.98001186	2.212197886	9.315194351	5.530776921	0.2	0	9.1	7.3	8	0	0	0	0	0	0	1
2015-06-12	28	2015-06-12-S28	2015	June	Friday	1577	1452	2614	374.3372227	774.9443053	399.4261026	51.21842195	275.4535777	54.12831721	117.2256228	15.20637917	6.176857565	0.3267610248	0.365043275	0.2	0	9.1	7.3	8	0	0	0	0	0	0	1
2015-06-12	29	2015-06-12-S29	2015	June	Friday	464	708	757	265.7875841	47.32917173	71.84242242	427.3280913	0	10.017935	10.85383254	1.117932563	49.72532548	0.2679503936	0.04543963389	0.2	0	9.1	7.3	8	0	0	0	0	0	0	1
2015-06-12	30	2015-06-12-S30	2015	June	Friday	419	1159	999	120.8073086	236.0944153	1164.16858	0	264.8762715	337.9809282	30.51460821	38.03384058	0	9.713722659	0.02159006014	0.2	0	9.1	7.3	8	0	0	0	0	0	0	1
2015-06-12	31	2015-06-12-S31	2015	June	Friday	156	418	396	0	43.94903021	507.0588144	242.8313862	15.34456622	57.45139268	4.559069841	19.3415537	106.3509184	3.535348914	0	0.2	0	9.1	7.3	8	0	0	0	0	0	0	1
2015-06-12	32	2015-06-12-S32	2015	June	Friday	1208	1722	2327	1745.987641	799.0547771	461.8272269	0	98.34784555	396.5071737	52.85534238	30.49089688	0	11.56989117	0.3735861871	0.2	0	9.1	7.3	8	0	0	0	0	0	0	1
2015-06-12	33	2015-06-12-S33	2015	June	Friday	435	249	412	243.198055	384.1205688	78.29699628	101.5176995	153.9999306	133.6485079	29.91981102	16.25028457	4.984132708	0.4021705495	0.02239551908	0.2	0	9.1	7.3	8	0	0	0	0	0	0	1
2015-06-12	34	2015-06-12-S34	2015	June	Friday	316	260	335	68.89908215	292.8153153	60.15265415	1276.824585	315.2862427	157.3015198	35.84833804	19.59696487	133.8571778	0.3629238502	0.1632204243	0.2	0	9.1	7.3	8	0	0	0	0	0	0	1
2015-06-12	36	2015-06-12-S36	2015	June	Friday	727	1132	808	56.15915646	688.0962637	990.3603176	0	547.1451277	668.4621985	22.52706389	52.20305599	0	35.11322926	0.01682622359	0.2	0	9.1	7.3	8	0	0	0	0	0	0	1
2015-06-12	37	2015-06-12-S37	2015	June	Friday	149	421	274	0	50.01535549	850.4409005	123.7691057	88.19635492	142.86988	8.545577771	29.72019616	54.94788255	2.951824651	0.005075562613	0.2	0	9.1	7.3	8	0	0	0	0	0	0	1
2015-06-12	38	2015-06-12-S38	2015	June	Friday	3438	4829	6127	9202.742867	772.2575636	427.1374667	235.6255523	35.73856535	224.569899	38.69370175	18.22147851	9.275917826	3.774233268	0.5018441756	0.2	0	9.1	7.3	8	0	0	0	0	0	0	1
2015-06-12	39	2015-06-12-S39	2015	June	Friday	488	796	424	457.9936049	440.9375303	694.8587303	33.03500686	585.2166106	647.5897566	30.53940848	41.46337126	0	6.813456812	0	0.2	0	9.1	7.3	8	0	0	0	0	0	0	1
2015-06-12	40	2015-06-12-S40	2015	June	Friday	758	1013	640	5836.317522	453.0748783	578.4590184	219.6049315	72.45019254	678.8671585	69.46639322	61.54778595	47.88013616	1.70264825	0.06544097987	0.2	0	9.1	7.3	8	0	0	0	0	0	0	1
2015-06-12	42	2015-06-12-S42	2015	June	Friday	228	527	513	0	1215.231676	336.5588202	618.2485482	206.6306994	675.2365695	226.0531117	161.4811517	212.0925234	0.3682920309	0	0.2	0	9.1	7.3	8	0	0	0	0	0	0	1
2015-06-12	43	2015-06-12-S43	2015	June	Friday	241	387	473	0	138.2301003	33.02380261	79.27509256	8.104931768	65.03891743	59.66043412	62.82257307	4.959562112	0.05943435773	0	0.2	0	9.1	7.3	8	0	0	0	0	0	0	1
2015-06-12	44	2015-06-12-S44	2015	June	Friday	156	232	248	0	45.76587336	26.06814715	14.31618308	26.25196437	54.65219207	70.55749974	60.23397054	3.932434257	0.04641346642	0	0.2	0	9.1	7.3	8	0	0	0	0	0	0	1
2015-06-15	1	2015-06-15-S1	2015	June	Monday	652	3278	2295	103.5761932	1458.624515	833.618758	0	128.4589824	256.1786687	65.44176571	20.19512563	0	28.38225557	0.4522389903	0	0	13.4	10.5	11	1	0	1	0	0	0	0
2015-06-15	2	2015-06-15-S2	2015	June	Monday	507	3054	1758	50.23894622	205.2623261	287.1729241	0	112.0179431	113.4900015	5.080749888	8.908082293	0	16.72430704	0.0938505644	0	0	13.4	10.5	11	1	0	1	0	0	0	0
2015-06-15	3	2015-06-15-S3	2015	June	Monday	749	2540	2347	0	1150.59797	1500.797707	0	83.82513317	462.7892381	73.48678527	48.17911225	0	8.183186668	0.2674825307	0	0	13.4	10.5	11	1	0	1	0	0	0	0
2015-06-15	4	2015-06-15-S4	2015	June	Monday	1055	3571	2755	1175.602637	1451.294694	887.0515128	0	282.2801266	903.050471	122.7056213	73.08484124	0	35.55060326	0.2822376616	0	0	13.4	10.5	11	1	0	1	0	0	0	0
2015-06-15	5	2015-06-15-S5	2015	June	Monday	2296	1955	2727	2676.726474	250.2671103	171.9365068	248.4896289	0	81.04404268	49.02345136	9.355585217	97.27874165	0.9410737834	0.1305349219	0	0	13.4	10.5	11	1	0	1	0	0	0	0
2015-06-15	6	2015-06-15-S6	2015	June	Monday	3961	2421	4643	2794.54297	217.526194	97.95586137	92.62460855	0	11.55865843	63.89060233	1.598724829	0	0.1730058661	0.111761838	0	0	13.4	10.5	11	1	0	1	0	0	0	0
2015-06-15	7	2015-06-15-S7	2015	June	Monday	722	433	854	9.741064563	6.061327837	4.976195109	0	10.23633254	3.466673191	0	0.08186980562	0	0.1087241746	0.09752742774	0	0	13.4	10.5	11	1	0	1	0	0	0	0
2015-06-15	8	2015-06-15-S8	2015	June	Monday	356	429	467	0	6.912113678	18.14315119	0	0	40.56663153	31.51144553	32.91986749	0	0	0	0	0	13.4	10.5	11	1	0	1	0	0	0	0
2015-06-15	9	2015-06-15-S9	2015	June	Monday	3002	921	2610	1159.879079	1040.188702	562.9363132	18.25954999	992.7961763	493.5896675	49.76486473	56.3898363	0	1.327765723	0	0	0	13.4	10.5	11	1	0	1	0	0	0	0
2015-06-15	10	2015-06-15-S10	2015	June	Monday	525	500	621	3349.64949	808.7970125	1500.379295	0	162.9681391	1725.303678	30.1236378	268.9260645	0	7.523901937	0	0	0	13.4	10.5	11	1	0	1	0	0	0	0
2015-06-15	11	2015-06-15-S11	2015	June	Monday	133	226	132	0	3.954526498	26.25818924	0	9.988297095	24.7139106	1.713168752	13.53891252	0	0.9214494173	0	0	0	13.4	10.5	11	1	0	1	0	0	0	0
2015-06-15	12	2015-06-15-S12	2015	June	Monday	311	322	311	0	10.41637564	103.7139401	0	48.51300557	131.6183956	88.45774461	92.36702546	0	0.5707920967	0	0	0	13.4	10.5	11	1	0	1	0	0	0	0
2015-06-15	13	2015-06-15-S13	2015	June	Monday	4951	1322	4103	9603.056477	1705.998603	215.6071481	2680.197115	205.3429772	421.0864576	114.8636746	80.648798	179.3259261	2.959242058	0.0004075409326	0	0	13.4	10.5	11	1	0	1	0	0	0	0
2015-06-15	14	2015-06-15-S14	2015	June	Monday	1259	632	1625	589.5334228	47.15772798	24.32564659	0	0	44.70828956	18.73868059	6.690181709	0	0.07165820421	0.009012331905	0	0	13.4	10.5	11	1	0	1	0	0	0	0
2015-06-15	15	2015-06-15-S15	2015	June	Monday	666	1838	1822	0	3165.770606	3852.828275	0	1315.109221	1988.479827	201.4117755	236.4977554	0	24.04421122	0.2916802708	0	0	13.4	10.5	11	1	0	1	0	0	0	0
2015-06-15	17	2015-06-15-S17	2015	June	Monday	1907	1405	1263	1782.435285	1948.113383	856.8436779	2512.109314	840.7521399	496.7553248	72.20125392	34.81278201	9.069174561	8.219793814	0.230532198	0	0	13.4	10.5	11	1	0	1	0	0	0	0
2015-06-15	18	2015-06-15-S18	2015	June	Monday	1670	657	1727	1120.59077	1560.153961	620.8020502	1225.878733	464.6975049	400.4388536	49.10057157	29.10906217	1.711847497	16.43703558	0.2027131459	0	0	13.4	10.5	11	1	0	1	0	0	0	0
2015-06-15	19	2015-06-15-S19	2015	June	Monday	174	1102	854	78.3146809	520.0796118	1619.300835	0	611.7775418	391.3974386	48.20590105	35.49018363	0	30.86255784	0.01349693715	0	0	13.4	10.5	11	1	0	1	0	0	0	0
2015-06-15	20	2015-06-15-S20	2015	June	Monday	129	707	477	19.39785975	10.77853336	219.5218339	0	19.76937142	13.7543438	0	1.138009052	0	1.426633405	0	0	0	13.4	10.5	11	1	0	1	0	0	0	0
2015-06-15	21	2015-06-15-S21	2015	June	Monday	333	1223	885	244.5017872	263.5429844	752.1997208	0	186.6989814	522.3260272	18.84815145	45.41544011	0	6.430705847	0.07444857283	0	0	13.4	10.5	11	1	0	1	0	0	0	0
2015-06-15	22	2015-06-15-S22	2015	June	Monday	2439	3053	3699	3478.849673	1258.984764	506.3311931	0	263.2198744	450.3324011	98.03746317	59.32170877	0	16.26183964	0.6750730863	0	0	13.4	10.5	11	1	0	1	0	0	0	0
2015-06-15	23	2015-06-15-S23	2015	June	Monday	1083	585	737	1307.308841	1457.749476	436.6116545	362.3275798	366.2876595	616.9727119	184.2250865	85.49690201	0	1.464449843	0.4980117448	0	0	13.4	10.5	11	1	0	1	0	0	0	0
2015-06-15	24	2015-06-15-S24	2015	June	Monday	3633	1930	3923	1104.547258	602.2051153	508.0971231	334.6399953	242.116779	1012.200781	144.135863	105.8928967	178.7738099	2.255398037	0.3141835048	0	0	13.4	10.5	11	1	0	1	0	0	0	0
2015-06-15	25	2015-06-15-S25	2015	June	Monday	721	792	977	0	15.69629645	3.749873743	9.512028069	0	3.941360495	2.200560447	0.5982376238	0	0.00949341406	0	0	0	13.4	10.5	11	1	0	1	0	0	0	0
2015-06-15	26	2015-06-15-S26	2015	June	Monday	399	926	584	132.8458289	349.6385152	603.8627706	53.89870658	127.9672873	615.3406229	177.3799209	103.0621919	9.483014409	13.29347512	0.185841016	0	0	13.4	10.5	11	1	0	1	0	0	0	0
2015-06-15	27	2015-06-15-S27	2015	June	Monday	159	144	200	14.53534694	157.5398644	195.9721662	21.58392183	19.24851935	89.60551712	45.89060214	40.98001186	2.212197886	9.315194351	5.530776921	0	0	13.4	10.5	11	1	0	1	0	0	0	0
2015-06-15	28	2015-06-15-S28	2015	June	Monday	1732	1617	2202	374.3372227	774.9443053	399.4261026	51.21842195	275.4535777	54.12831721	117.2256228	15.20637917	6.176857565	0.3267610248	0.365043275	0	0	13.4	10.5	11	1	0	1	0	0	0	0
2015-06-15	29	2015-06-15-S29	2015	June	Monday	544	547	754	265.7875841	47.32917173	71.84242242	427.3280913	0	10.017935	10.85383254	1.117932563	49.72532548	0.2679503936	0.04543963389	0	0	13.4	10.5	11	1	0	1	0	0	0	0
2015-06-15	30	2015-06-15-S30	2015	June	Monday	299	1080	757	120.8073086	236.0944153	1164.16858	0	264.8762715	337.9809282	30.51460821	38.03384058	0	9.713722659	0.02159006014	0	0	13.4	10.5	11	1	0	1	0	0	0	0
2015-06-15	31	2015-06-15-S31	2015	June	Monday	166	525	300	0	43.94903021	507.0588144	242.8313862	15.34456622	57.45139268	4.559069841	19.3415537	106.3509184	3.535348914	0	0	0	13.4	10.5	11	1	0	1	0	0	0	0
2015-06-15	32	2015-06-15-S32	2015	June	Monday	1184	1579	2137	1745.987641	799.0547771	461.8272269	0	98.34784555	396.5071737	52.85534238	30.49089688	0	11.56989117	0.3735861871	0	0	13.4	10.5	11	1	0	1	0	0	0	0
2015-06-15	33	2015-06-15-S33	2015	June	Monday	431	302	487	243.198055	384.1205688	78.29699628	101.5176995	153.9999306	133.6485079	29.91981102	16.25028457	4.984132708	0.4021705495	0.02239551908	0	0	13.4	10.5	11	1	0	1	0	0	0	0
2015-06-15	34	2015-06-15-S34	2015	June	Monday	273	397	298	68.89908215	292.8153153	60.15265415	1276.824585	315.2862427	157.3015198	35.84833804	19.59696487	133.8571778	0.3629238502	0.1632204243	0	0	13.4	10.5	11	1	0	1	0	0	0	0
2015-06-15	36	2015-06-15-S36	2015	June	Monday	692	924	817	56.15915646	688.0962637	990.3603176	0	547.1451277	668.4621985	22.52706389	52.20305599	0	35.11322926	0.01682622359	0	0	13.4	10.5	11	1	0	1	0	0	0	0
2015-06-15	37	2015-06-15-S37	2015	June	Monday	150	446	276	0	50.01535549	850.4409005	123.7691057	88.19635492	142.86988	8.545577771	29.72019616	54.94788255	2.951824651	0.005075562613	0	0	13.4	10.5	11	1	0	1	0	0	0	0
2015-06-15	38	2015-06-15-S38	2015	June	Monday	3686	4401	5101	9202.742867	772.2575636	427.1374667	235.6255523	35.73856535	224.569899	38.69370175	18.22147851	9.275917826	3.774233268	0.5018441756	0	0	13.4	10.5	11	1	0	1	0	0	0	0
2015-06-15	39	2015-06-15-S39	2015	June	Monday	474	785	327	457.9936049	440.9375303	694.8587303	33.03500686	585.2166106	647.5897566	30.53940848	41.46337126	0	6.813456812	0	0	0	13.4	10.5	11	1	0	1	0	0	0	0
2015-06-15	40	2015-06-15-S40	2015	June	Monday	700	1028	463	5836.317522	453.0748783	578.4590184	219.6049315	72.45019254	678.8671585	69.46639322	61.54778595	47.88013616	1.70264825	0.06544097987	0	0	13.4	10.5	11	1	0	1	0	0	0	0
2015-06-15	42	2015-06-15-S42	2015	June	Monday	243	527	510	0	1215.231676	336.5588202	618.2485482	206.6306994	675.2365695	226.0531117	161.4811517	212.0925234	0.3682920309	0	0	0	13.4	10.5	11	1	0	1	0	0	0	0
2015-06-15	43	2015-06-15-S43	2015	June	Monday	264	420	457	0	138.2301003	33.02380261	79.27509256	8.104931768	65.03891743	59.66043412	62.82257307	4.959562112	0.05943435773	0	0	0	13.4	10.5	11	1	0	1	0	0	0	0
2015-06-15	44	2015-06-15-S44	2015	June	Monday	139	202	251	0	45.76587336	26.06814715	14.31618308	26.25196437	54.65219207	70.55749974	60.23397054	3.932434257	0.04641346642	0	0	0	13.4	10.5	11	1	0	1	0	0	0	0
2015-06-16	1	2015-06-16-S1	2015	June	Tuesday	635	3105	2489	103.5761932	1458.624515	833.618758	0	128.4589824	256.1786687	65.44176571	20.19512563	0	28.38225557	0.4522389903	4.8	1	13.6	12.3	11	1	0	0	1	0	0	0
2015-06-16	2	2015-06-16-S2	2015	June	Tuesday	559	3127	1885	50.23894622	205.2623261	287.1729241	0	112.0179431	113.4900015	5.080749888	8.908082293	0	16.72430704	0.0938505644	4.8	1	13.6	12.3	11	1	0	0	1	0	0	0
2015-06-16	3	2015-06-16-S3	2015	June	Tuesday	687	2231	2365	0	1150.59797	1500.797707	0	83.82513317	462.7892381	73.48678527	48.17911225	0	8.183186668	0.2674825307	4.8	1	13.6	12.3	11	1	0	0	1	0	0	0
2015-06-16	4	2015-06-16-S4	2015	June	Tuesday	1107	3540	2833	1175.602637	1451.294694	887.0515128	0	282.2801266	903.050471	122.7056213	73.08484124	0	35.55060326	0.2822376616	4.8	1	13.6	12.3	11	1	0	0	1	0	0	0
2015-06-16	5	2015-06-16-S5	2015	June	Tuesday	1911	1337	2758	2676.726474	250.2671103	171.9365068	248.4896289	0	81.04404268	49.02345136	9.355585217	97.27874165	0.9410737834	0.1305349219	4.8	1	13.6	12.3	11	1	0	0	1	0	0	0
2015-06-16	6	2015-06-16-S6	2015	June	Tuesday	4343	1987	4878	2794.54297	217.526194	97.95586137	92.62460855	0	11.55865843	63.89060233	1.598724829	0	0.1730058661	0.111761838	4.8	1	13.6	12.3	11	1	0	0	1	0	0	0
2015-06-16	7	2015-06-16-S7	2015	June	Tuesday	575	401	634	9.741064563	6.061327837	4.976195109	0	10.23633254	3.466673191	0	0.08186980562	0	0.1087241746	0.09752742774	4.8	1	13.6	12.3	11	1	0	0	1	0	0	0
2015-06-16	8	2015-06-16-S8	2015	June	Tuesday	395	393	471	0	6.912113678	18.14315119	0	0	40.56663153	31.51144553	32.91986749	0	0	0	4.8	1	13.6	12.3	11	1	0	0	1	0	0	0
2015-06-16	9	2015-06-16-S9	2015	June	Tuesday	3078	961	2534	1159.879079	1040.188702	562.9363132	18.25954999	992.7961763	493.5896675	49.76486473	56.3898363	0	1.327765723	0	4.8	1	13.6	12.3	11	1	0	0	1	0	0	0
2015-06-16	10	2015-06-16-S10	2015	June	Tuesday	567	494	602	3349.64949	808.7970125	1500.379295	0	162.9681391	1725.303678	30.1236378	268.9260645	0	7.523901937	0	4.8	1	13.6	12.3	11	1	0	0	1	0	0	0
2015-06-16	11	2015-06-16-S11	2015	June	Tuesday	96	156	108	0	3.954526498	26.25818924	0	9.988297095	24.7139106	1.713168752	13.53891252	0	0.9214494173	0	4.8	1	13.6	12.3	11	1	0	0	1	0	0	0
2015-06-16	12	2015-06-16-S12	2015	June	Tuesday	223	344	253	0	10.41637564	103.7139401	0	48.51300557	131.6183956	88.45774461	92.36702546	0	0.5707920967	0	4.8	1	13.6	12.3	11	1	0	0	1	0	0	0
2015-06-16	13	2015-06-16-S13	2015	June	Tuesday	5276	1278	4137	9603.056477	1705.998603	215.6071481	2680.197115	205.3429772	421.0864576	114.8636746	80.648798	179.3259261	2.959242058	0.0004075409326	4.8	1	13.6	12.3	11	1	0	0	1	0	0	0
2015-06-16	14	2015-06-16-S14	2015	June	Tuesday	1331	631	1520	589.5334228	47.15772798	24.32564659	0	0	44.70828956	18.73868059	6.690181709	0	0.07165820421	0.009012331905	4.8	1	13.6	12.3	11	1	0	0	1	0	0	0
2015-06-16	15	2015-06-16-S15	2015	June	Tuesday	674	1506	1898	0	3165.770606	3852.828275	0	1315.109221	1988.479827	201.4117755	236.4977554	0	24.04421122	0.2916802708	4.8	1	13.6	12.3	11	1	0	0	1	0	0	0
2015-06-16	17	2015-06-16-S17	2015	June	Tuesday	1758	1359	1263	1782.435285	1948.113383	856.8436779	2512.109314	840.7521399	496.7553248	72.20125392	34.81278201	9.069174561	8.219793814	0.230532198	4.8	1	13.6	12.3	11	1	0	0	1	0	0	0
2015-06-16	18	2015-06-16-S18	2015	June	Tuesday	1625	651	1695	1120.59077	1560.153961	620.8020502	1225.878733	464.6975049	400.4388536	49.10057157	29.10906217	1.711847497	16.43703558	0.2027131459	4.8	1	13.6	12.3	11	1	0	0	1	0	0	0
2015-06-16	19	2015-06-16-S19	2015	June	Tuesday	144	1018	881	78.3146809	520.0796118	1619.300835	0	611.7775418	391.3974386	48.20590105	35.49018363	0	30.86255784	0.01349693715	4.8	1	13.6	12.3	11	1	0	0	1	0	0	0
2015-06-16	20	2015-06-16-S20	2015	June	Tuesday	117	728	519	19.39785975	10.77853336	219.5218339	0	19.76937142	13.7543438	0	1.138009052	0	1.426633405	0	4.8	1	13.6	12.3	11	1	0	0	1	0	0	0
2015-06-16	21	2015-06-16-S21	2015	June	Tuesday	291	1169	958	244.5017872	263.5429844	752.1997208	0	186.6989814	522.3260272	18.84815145	45.41544011	0	6.430705847	0.07444857283	4.8	1	13.6	12.3	11	1	0	0	1	0	0	0
2015-06-16	22	2015-06-16-S22	2015	June	Tuesday	2637	2936	3767	3478.849673	1258.984764	506.3311931	0	263.2198744	450.3324011	98.03746317	59.32170877	0	16.26183964	0.6750730863	4.8	1	13.6	12.3	11	1	0	0	1	0	0	0
2015-06-16	23	2015-06-16-S23	2015	June	Tuesday	972	665	667	1307.308841	1457.749476	436.6116545	362.3275798	366.2876595	616.9727119	184.2250865	85.49690201	0	1.464449843	0.4980117448	4.8	1	13.6	12.3	11	1	0	0	1	0	0	0
2015-06-16	24	2015-06-16-S24	2015	June	Tuesday	3746	1791	3927	1104.547258	602.2051153	508.0971231	334.6399953	242.116779	1012.200781	144.135863	105.8928967	178.7738099	2.255398037	0.3141835048	4.8	1	13.6	12.3	11	1	0	0	1	0	0	0
2015-06-16	25	2015-06-16-S25	2015	June	Tuesday	728	643	1035	0	15.69629645	3.749873743	9.512028069	0	3.941360495	2.200560447	0.5982376238	0	0.00949341406	0	4.8	1	13.6	12.3	11	1	0	0	1	0	0	0
2015-06-16	26	2015-06-16-S26	2015	June	Tuesday	549	1648	634	132.8458289	349.6385152	603.8627706	53.89870658	127.9672873	615.3406229	177.3799209	103.0621919	9.483014409	13.29347512	0.185841016	4.8	1	13.6	12.3	11	1	0	0	1	0	0	0
2015-06-16	27	2015-06-16-S27	2015	June	Tuesday	176	284	224	14.53534694	157.5398644	195.9721662	21.58392183	19.24851935	89.60551712	45.89060214	40.98001186	2.212197886	9.315194351	5.530776921	4.8	1	13.6	12.3	11	1	0	0	1	0	0	0
2015-06-16	28	2015-06-16-S28	2015	June	Tuesday	1510	1063	2143	374.3372227	774.9443053	399.4261026	51.21842195	275.4535777	54.12831721	117.2256228	15.20637917	6.176857565	0.3267610248	0.365043275	4.8	1	13.6	12.3	11	1	0	0	1	0	0	0
2015-06-16	29	2015-06-16-S29	2015	June	Tuesday	422	509	613	265.7875841	47.32917173	71.84242242	427.3280913	0	10.017935	10.85383254	1.117932563	49.72532548	0.2679503936	0.04543963389	4.8	1	13.6	12.3	11	1	0	0	1	0	0	0
2015-06-16	30	2015-06-16-S30	2015	June	Tuesday	332	1038	831	120.8073086	236.0944153	1164.16858	0	264.8762715	337.9809282	30.51460821	38.03384058	0	9.713722659	0.02159006014	4.8	1	13.6	12.3	11	1	0	0	1	0	0	0
2015-06-16	31	2015-06-16-S31	2015	June	Tuesday	166	509	353	0	43.94903021	507.0588144	242.8313862	15.34456622	57.45139268	4.559069841	19.3415537	106.3509184	3.535348914	0	4.8	1	13.6	12.3	11	1	0	0	1	0	0	0
2015-06-16	32	2015-06-16-S32	2015	June	Tuesday	1213	1599	27	1745.987641	799.0547771	461.8272269	0	98.34784555	396.5071737	52.85534238	30.49089688	0	11.56989117	0.3735861871	4.8	1	13.6	12.3	11	1	0	0	1	0	0	0
2015-06-16	33	2015-06-16-S33	2015	June	Tuesday	461	298	511	243.198055	384.1205688	78.29699628	101.5176995	153.9999306	133.6485079	29.91981102	16.25028457	4.984132708	0.4021705495	0.02239551908	4.8	1	13.6	12.3	11	1	0	0	1	0	0	0
2015-06-16	34	2015-06-16-S34	2015	June	Tuesday	271	327	307	68.89908215	292.8153153	60.15265415	1276.824585	315.2862427	157.3015198	35.84833804	19.59696487	133.8571778	0.3629238502	0.1632204243	4.8	1	13.6	12.3	11	1	0	0	1	0	0	0
2015-06-16	36	2015-06-16-S36	2015	June	Tuesday	736	1024	808	56.15915646	688.0962637	990.3603176	0	547.1451277	668.4621985	22.52706389	52.20305599	0	35.11322926	0.01682622359	4.8	1	13.6	12.3	11	1	0	0	1	0	0	0
2015-06-16	37	2015-06-16-S37	2015	June	Tuesday	145	376	290	0	50.01535549	850.4409005	123.7691057	88.19635492	142.86988	8.545577771	29.72019616	54.94788255	2.951824651	0.005075562613	4.8	1	13.6	12.3	11	1	0	0	1	0	0	0
2015-06-16	38	2015-06-16-S38	2015	June	Tuesday	3597	4094	5090	9202.742867	772.2575636	427.1374667	235.6255523	35.73856535	224.569899	38.69370175	18.22147851	9.275917826	3.774233268	0.5018441756	4.8	1	13.6	12.3	11	1	0	0	1	0	0	0
2015-06-16	39	2015-06-16-S39	2015	June	Tuesday	446	886	448	457.9936049	440.9375303	694.8587303	33.03500686	585.2166106	647.5897566	30.53940848	41.46337126	0	6.813456812	0	4.8	1	13.6	12.3	11	1	0	0	1	0	0	0
2015-06-16	40	2015-06-16-S40	2015	June	Tuesday	791	937	495	5836.317522	453.0748783	578.4590184	219.6049315	72.45019254	678.8671585	69.46639322	61.54778595	47.88013616	1.70264825	0.06544097987	4.8	1	13.6	12.3	11	1	0	0	1	0	0	0
2015-06-16	42	2015-06-16-S42	2015	June	Tuesday	221	509	380	0	1215.231676	336.5588202	618.2485482	206.6306994	675.2365695	226.0531117	161.4811517	212.0925234	0.3682920309	0	4.8	1	13.6	12.3	11	1	0	0	1	0	0	0
2015-06-16	43	2015-06-16-S43	2015	June	Tuesday	220	321	404	0	138.2301003	33.02380261	79.27509256	8.104931768	65.03891743	59.66043412	62.82257307	4.959562112	0.05943435773	0	4.8	1	13.6	12.3	11	1	0	0	1	0	0	0
2015-06-16	44	2015-06-16-S44	2015	June	Tuesday	139	195	213	0	45.76587336	26.06814715	14.31618308	26.25196437	54.65219207	70.55749974	60.23397054	3.932434257	0.04641346642	0	4.8	1	13.6	12.3	11	1	0	0	1	0	0	0
2015-06-17	1	2015-06-17-S1	2015	June	Wednesday	628	3404	2471	103.5761932	1458.624515	833.618758	0	128.4589824	256.1786687	65.44176571	20.19512563	0	28.38225557	0.4522389903	0	0	12	12	10.9	0	0	0	0	1	0	0
2015-06-17	2	2015-06-17-S2	2015	June	Wednesday	647	3592	2048	50.23894622	205.2623261	287.1729241	0	112.0179431	113.4900015	5.080749888	8.908082293	0	16.72430704	0.0938505644	0	0	12	12	10.9	0	0	0	0	1	0	0
2015-06-17	3	2015-06-17-S3	2015	June	Wednesday	786	2480	2602	0	1150.59797	1500.797707	0	83.82513317	462.7892381	73.48678527	48.17911225	0	8.183186668	0.2674825307	0	0	12	12	10.9	0	0	0	0	1	0	0
2015-06-17	4	2015-06-17-S4	2015	June	Wednesday	1153	3909	3261	1175.602637	1451.294694	887.0515128	0	282.2801266	903.050471	122.7056213	73.08484124	0	35.55060326	0.2822376616	0	0	12	12	10.9	0	0	0	0	1	0	0
2015-06-17	5	2015-06-17-S5	2015	June	Wednesday	1985	1772	3236	2676.726474	250.2671103	171.9365068	248.4896289	0	81.04404268	49.02345136	9.355585217	97.27874165	0.9410737834	0.1305349219	0	0	12	12	10.9	0	0	0	0	1	0	0
2015-06-17	6	2015-06-17-S6	2015	June	Wednesday	4401	2426	5193	2794.54297	217.526194	97.95586137	92.62460855	0	11.55865843	63.89060233	1.598724829	0	0.1730058661	0.111761838	0	0	12	12	10.9	0	0	0	0	1	0	0
2015-06-17	7	2015-06-17-S7	2015	June	Wednesday	691	673	3031	9.741064563	6.061327837	4.976195109	0	10.23633254	3.466673191	0	0.08186980562	0	0.1087241746	0.09752742774	0	0	12	12	10.9	0	0	0	0	1	0	0
2015-06-17	8	2015-06-17-S8	2015	June	Wednesday	378	530	500	0	6.912113678	18.14315119	0	0	40.56663153	31.51144553	32.91986749	0	0	0	0	0	12	12	10.9	0	0	0	0	1	0	0
2015-06-17	9	2015-06-17-S9	2015	June	Wednesday	3077	1032	2557	1159.879079	1040.188702	562.9363132	18.25954999	992.7961763	493.5896675	49.76486473	56.3898363	0	1.327765723	0	0	0	12	12	10.9	0	0	0	0	1	0	0
2015-06-17	10	2015-06-17-S10	2015	June	Wednesday	582	454	633	3349.64949	808.7970125	1500.379295	0	162.9681391	1725.303678	30.1236378	268.9260645	0	7.523901937	0	0	0	12	12	10.9	0	0	0	0	1	0	0
2015-06-17	11	2015-06-17-S11	2015	June	Wednesday	134	197	105	0	3.954526498	26.25818924	0	9.988297095	24.7139106	1.713168752	13.53891252	0	0.9214494173	0	0	0	12	12	10.9	0	0	0	0	1	0	0
2015-06-17	12	2015-06-17-S12	2015	June	Wednesday	292	426	320	0	10.41637564	103.7139401	0	48.51300557	131.6183956	88.45774461	92.36702546	0	0.5707920967	0	0	0	12	12	10.9	0	0	0	0	1	0	0
2015-06-17	13	2015-06-17-S13	2015	June	Wednesday	5162	1143	3968	9603.056477	1705.998603	215.6071481	2680.197115	205.3429772	421.0864576	114.8636746	80.648798	179.3259261	2.959242058	0.0004075409326	0	0	12	12	10.9	0	0	0	0	1	0	0
2015-06-17	14	2015-06-17-S14	2015	June	Wednesday	1215	667	1870	589.5334228	47.15772798	24.32564659	0	0	44.70828956	18.73868059	6.690181709	0	0.07165820421	0.009012331905	0	0	12	12	10.9	0	0	0	0	1	0	0
2015-06-17	15	2015-06-17-S15	2015	June	Wednesday	695	1683	1989	0	3165.770606	3852.828275	0	1315.109221	1988.479827	201.4117755	236.4977554	0	24.04421122	0.2916802708	0	0	12	12	10.9	0	0	0	0	1	0	0
2015-06-17	17	2015-06-17-S17	2015	June	Wednesday	1837	1354	1369	1782.435285	1948.113383	856.8436779	2512.109314	840.7521399	496.7553248	72.20125392	34.81278201	9.069174561	8.219793814	0.230532198	0	0	12	12	10.9	0	0	0	0	1	0	0
2015-06-17	18	2015-06-17-S18	2015	June	Wednesday	1673	663	1642	1120.59077	1560.153961	620.8020502	1225.878733	464.6975049	400.4388536	49.10057157	29.10906217	1.711847497	16.43703558	0.2027131459	0	0	12	12	10.9	0	0	0	0	1	0	0
2015-06-17	19	2015-06-17-S19	2015	June	Wednesday	189	1098	922	78.3146809	520.0796118	1619.300835	0	611.7775418	391.3974386	48.20590105	35.49018363	0	30.86255784	0.01349693715	0	0	12	12	10.9	0	0	0	0	1	0	0
2015-06-17	20	2015-06-17-S20	2015	June	Wednesday	135	762	546	19.39785975	10.77853336	219.5218339	0	19.76937142	13.7543438	0	1.138009052	0	1.426633405	0	0	0	12	12	10.9	0	0	0	0	1	0	0
2015-06-17	21	2015-06-17-S21	2015	June	Wednesday	349	1475	1020	244.5017872	263.5429844	752.1997208	0	186.6989814	522.3260272	18.84815145	45.41544011	0	6.430705847	0.07444857283	0	0	12	12	10.9	0	0	0	0	1	0	0
2015-06-17	22	2015-06-17-S22	2015	June	Wednesday	2498	3007	3937	3478.849673	1258.984764	506.3311931	0	263.2198744	450.3324011	98.03746317	59.32170877	0	16.26183964	0.6750730863	0	0	12	12	10.9	0	0	0	0	1	0	0
2015-06-17	23	2015-06-17-S23	2015	June	Wednesday	1041	699	758	1307.308841	1457.749476	436.6116545	362.3275798	366.2876595	616.9727119	184.2250865	85.49690201	0	1.464449843	0.4980117448	0	0	12	12	10.9	0	0	0	0	1	0	0
2015-06-17	24	2015-06-17-S24	2015	June	Wednesday	3820	1955	3862	1104.547258	602.2051153	508.0971231	334.6399953	242.116779	1012.200781	144.135863	105.8928967	178.7738099	2.255398037	0.3141835048	0	0	12	12	10.9	0	0	0	0	1	0	0
2015-06-17	25	2015-06-17-S25	2015	June	Wednesday	736	793	1060	0	15.69629645	3.749873743	9.512028069	0	3.941360495	2.200560447	0.5982376238	0	0.00949341406	0	0	0	12	12	10.9	0	0	0	0	1	0	0
2015-06-17	26	2015-06-17-S26	2015	June	Wednesday	465	1059	909	132.8458289	349.6385152	603.8627706	53.89870658	127.9672873	615.3406229	177.3799209	103.0621919	9.483014409	13.29347512	0.185841016	0	0	12	12	10.9	0	0	0	0	1	0	0
2015-06-17	27	2015-06-17-S27	2015	June	Wednesday	164	191	224	14.53534694	157.5398644	195.9721662	21.58392183	19.24851935	89.60551712	45.89060214	40.98001186	2.212197886	9.315194351	5.530776921	0	0	12	12	10.9	0	0	0	0	1	0	0
2015-06-17	28	2015-06-17-S28	2015	June	Wednesday	1565	1300	2104	374.3372227	774.9443053	399.4261026	51.21842195	275.4535777	54.12831721	117.2256228	15.20637917	6.176857565	0.3267610248	0.365043275	0	0	12	12	10.9	0	0	0	0	1	0	0
2015-06-17	29	2015-06-17-S29	2015	June	Wednesday	530	779	848	265.7875841	47.32917173	71.84242242	427.3280913	0	10.017935	10.85383254	1.117932563	49.72532548	0.2679503936	0.04543963389	0	0	12	12	10.9	0	0	0	0	1	0	0
2015-06-17	30	2015-06-17-S30	2015	June	Wednesday	365	1117	765	120.8073086	236.0944153	1164.16858	0	264.8762715	337.9809282	30.51460821	38.03384058	0	9.713722659	0.02159006014	0	0	12	12	10.9	0	0	0	0	1	0	0
2015-06-17	31	2015-06-17-S31	2015	June	Wednesday	171	784	355	0	43.94903021	507.0588144	242.8313862	15.34456622	57.45139268	4.559069841	19.3415537	106.3509184	3.535348914	0	0	0	12	12	10.9	0	0	0	0	1	0	0
2015-06-17	32	2015-06-17-S32	2015	June	Wednesday	1413	73	74	1745.987641	799.0547771	461.8272269	0	98.34784555	396.5071737	52.85534238	30.49089688	0	11.56989117	0.3735861871	0	0	12	12	10.9	0	0	0	0	1	0	0
2015-06-17	33	2015-06-17-S33	2015	June	Wednesday	475	304	688	243.198055	384.1205688	78.29699628	101.5176995	153.9999306	133.6485079	29.91981102	16.25028457	4.984132708	0.4021705495	0.02239551908	0	0	12	12	10.9	0	0	0	0	1	0	0
2015-06-17	34	2015-06-17-S34	2015	June	Wednesday	306	377	561	68.89908215	292.8153153	60.15265415	1276.824585	315.2862427	157.3015198	35.84833804	19.59696487	133.8571778	0.3629238502	0.1632204243	0	0	12	12	10.9	0	0	0	0	1	0	0
2015-06-17	36	2015-06-17-S36	2015	June	Wednesday	696	1034	892	56.15915646	688.0962637	990.3603176	0	547.1451277	668.4621985	22.52706389	52.20305599	0	35.11322926	0.01682622359	0	0	12	12	10.9	0	0	0	0	1	0	0
2015-06-17	37	2015-06-17-S37	2015	June	Wednesday	159	445	265	0	50.01535549	850.4409005	123.7691057	88.19635492	142.86988	8.545577771	29.72019616	54.94788255	2.951824651	0.005075562613	0	0	12	12	10.9	0	0	0	0	1	0	0
2015-06-17	38	2015-06-17-S38	2015	June	Wednesday	3765	4785	5913	9202.742867	772.2575636	427.1374667	235.6255523	35.73856535	224.569899	38.69370175	18.22147851	9.275917826	3.774233268	0.5018441756	0	0	12	12	10.9	0	0	0	0	1	0	0
2015-06-17	39	2015-06-17-S39	2015	June	Wednesday	509	882	470	457.9936049	440.9375303	694.8587303	33.03500686	585.2166106	647.5897566	30.53940848	41.46337126	0	6.813456812	0	0	0	12	12	10.9	0	0	0	0	1	0	0
2015-06-17	40	2015-06-17-S40	2015	June	Wednesday	710	1006	675	5836.317522	453.0748783	578.4590184	219.6049315	72.45019254	678.8671585	69.46639322	61.54778595	47.88013616	1.70264825	0.06544097987	0	0	12	12	10.9	0	0	0	0	1	0	0
2015-06-17	42	2015-06-17-S42	2015	June	Wednesday	228	459	501	0	1215.231676	336.5588202	618.2485482	206.6306994	675.2365695	226.0531117	161.4811517	212.0925234	0.3682920309	0	0	0	12	12	10.9	0	0	0	0	1	0	0
2015-06-17	43	2015-06-17-S43	2015	June	Wednesday	232	402	482	0	138.2301003	33.02380261	79.27509256	8.104931768	65.03891743	59.66043412	62.82257307	4.959562112	0.05943435773	0	0	0	12	12	10.9	0	0	0	0	1	0	0
2015-06-17	44	2015-06-17-S44	2015	June	Wednesday	134	198	240	0	45.76587336	26.06814715	14.31618308	26.25196437	54.65219207	70.55749974	60.23397054	3.932434257	0.04641346642	0	0	0	12	12	10.9	0	0	0	0	1	0	0
2015-06-18	1	2015-06-18-S1	2015	June	Thursday	792	3301	2848	103.5761932	1458.624515	833.618758	0	128.4589824	256.1786687	65.44176571	20.19512563	0	28.38225557	0.4522389903	1.2	1	10.3	8	6.2	0	0	0	0	0	1	0
2015-06-18	2	2015-06-18-S2	2015	June	Thursday	628	3286	2142	50.23894622	205.2623261	287.1729241	0	112.0179431	113.4900015	5.080749888	8.908082293	0	16.72430704	0.0938505644	1.2	1	10.3	8	6.2	0	0	0	0	0	1	0
2015-06-18	3	2015-06-18-S3	2015	June	Thursday	885	2264	2457	0	1150.59797	1500.797707	0	83.82513317	462.7892381	73.48678527	48.17911225	0	8.183186668	0.2674825307	1.2	1	10.3	8	6.2	0	0	0	0	0	1	0
2015-06-18	4	2015-06-18-S4	2015	June	Thursday	1085	3616	3298	1175.602637	1451.294694	887.0515128	0	282.2801266	903.050471	122.7056213	73.08484124	0	35.55060326	0.2822376616	1.2	1	10.3	8	6.2	0	0	0	0	0	1	0
2015-06-18	5	2015-06-18-S5	2015	June	Thursday	1441	1659	2624	2676.726474	250.2671103	171.9365068	248.4896289	0	81.04404268	49.02345136	9.355585217	97.27874165	0.9410737834	0.1305349219	1.2	1	10.3	8	6.2	0	0	0	0	0	1	0
2015-06-18	6	2015-06-18-S6	2015	June	Thursday	3333	2453	4786	2794.54297	217.526194	97.95586137	92.62460855	0	11.55865843	63.89060233	1.598724829	0	0.1730058661	0.111761838	1.2	1	10.3	8	6.2	0	0	0	0	0	1	0
2015-06-18	7	2015-06-18-S7	2015	June	Thursday	560	448	565	9.741064563	6.061327837	4.976195109	0	10.23633254	3.466673191	0	0.08186980562	0	0.1087241746	0.09752742774	1.2	1	10.3	8	6.2	0	0	0	0	0	1	0
2015-06-18	8	2015-06-18-S8	2015	June	Thursday	369	419	413	0	6.912113678	18.14315119	0	0	40.56663153	31.51144553	32.91986749	0	0	0	1.2	1	10.3	8	6.2	0	0	0	0	0	1	0
2015-06-18	9	2015-06-18-S9	2015	June	Thursday	2137	957	2481	1159.879079	1040.188702	562.9363132	18.25954999	992.7961763	493.5896675	49.76486473	56.3898363	0	1.327765723	0	1.2	1	10.3	8	6.2	0	0	0	0	0	1	0
2015-06-18	10	2015-06-18-S10	2015	June	Thursday	474	470	599	3349.64949	808.7970125	1500.379295	0	162.9681391	1725.303678	30.1236378	268.9260645	0	7.523901937	0	1.2	1	10.3	8	6.2	0	0	0	0	0	1	0
2015-06-18	11	2015-06-18-S11	2015	June	Thursday	85	142	96	0	3.954526498	26.25818924	0	9.988297095	24.7139106	1.713168752	13.53891252	0	0.9214494173	0	1.2	1	10.3	8	6.2	0	0	0	0	0	1	0
2015-06-18	12	2015-06-18-S12	2015	June	Thursday	233	323	260	0	10.41637564	103.7139401	0	48.51300557	131.6183956	88.45774461	92.36702546	0	0.5707920967	0	1.2	1	10.3	8	6.2	0	0	0	0	0	1	0
2015-06-18	13	2015-06-18-S13	2015	June	Thursday	4156	1244	3789	9603.056477	1705.998603	215.6071481	2680.197115	205.3429772	421.0864576	114.8636746	80.648798	179.3259261	2.959242058	0.0004075409326	1.2	1	10.3	8	6.2	0	0	0	0	0	1	0
2015-06-18	14	2015-06-18-S14	2015	June	Thursday	988	624	1468	589.5334228	47.15772798	24.32564659	0	0	44.70828956	18.73868059	6.690181709	0	0.07165820421	0.009012331905	1.2	1	10.3	8	6.2	0	0	0	0	0	1	0
2015-06-18	15	2015-06-18-S15	2015	June	Thursday	541	1613	1861	0	3165.770606	3852.828275	0	1315.109221	1988.479827	201.4117755	236.4977554	0	24.04421122	0.2916802708	1.2	1	10.3	8	6.2	0	0	0	0	0	1	0
2015-06-18	17	2015-06-18-S17	2015	June	Thursday	1509	1439	1253	1782.435285	1948.113383	856.8436779	2512.109314	840.7521399	496.7553248	72.20125392	34.81278201	9.069174561	8.219793814	0.230532198	1.2	1	10.3	8	6.2	0	0	0	0	0	1	0
2015-06-18	18	2015-06-18-S18	2015	June	Thursday	1266	584	1690	1120.59077	1560.153961	620.8020502	1225.878733	464.6975049	400.4388536	49.10057157	29.10906217	1.711847497	16.43703558	0.2027131459	1.2	1	10.3	8	6.2	0	0	0	0	0	1	0
2015-06-18	19	2015-06-18-S19	2015	June	Thursday	148	1132	1005	78.3146809	520.0796118	1619.300835	0	611.7775418	391.3974386	48.20590105	35.49018363	0	30.86255784	0.01349693715	1.2	1	10.3	8	6.2	0	0	0	0	0	1	0
2015-06-18	20	2015-06-18-S20	2015	June	Thursday	128	769	629	19.39785975	10.77853336	219.5218339	0	19.76937142	13.7543438	0	1.138009052	0	1.426633405	0	1.2	1	10.3	8	6.2	0	0	0	0	0	1	0
2015-06-18	21	2015-06-18-S21	2015	June	Thursday	260	1307	1029	244.5017872	263.5429844	752.1997208	0	186.6989814	522.3260272	18.84815145	45.41544011	0	6.430705847	0.07444857283	1.2	1	10.3	8	6.2	0	0	0	0	0	1	0
2015-06-18	22	2015-06-18-S22	2015	June	Thursday	2056	2838	3666	3478.849673	1258.984764	506.3311931	0	263.2198744	450.3324011	98.03746317	59.32170877	0	16.26183964	0.6750730863	1.2	1	10.3	8	6.2	0	0	0	0	0	1	0
2015-06-18	23	2015-06-18-S23	2015	June	Thursday	1091	573	646	1307.308841	1457.749476	436.6116545	362.3275798	366.2876595	616.9727119	184.2250865	85.49690201	0	1.464449843	0.4980117448	1.2	1	10.3	8	6.2	0	0	0	0	0	1	0
2015-06-18	24	2015-06-18-S24	2015	June	Thursday	3162	1970	3678	1104.547258	602.2051153	508.0971231	334.6399953	242.116779	1012.200781	144.135863	105.8928967	178.7738099	2.255398037	0.3141835048	1.2	1	10.3	8	6.2	0	0	0	0	0	1	0
2015-06-18	25	2015-06-18-S25	2015	June	Thursday	702	740	1115	0	15.69629645	3.749873743	9.512028069	0	3.941360495	2.200560447	0.5982376238	0	0.00949341406	0	1.2	1	10.3	8	6.2	0	0	0	0	0	1	0
2015-06-18	26	2015-06-18-S26	2015	June	Thursday	496	1713	540	132.8458289	349.6385152	603.8627706	53.89870658	127.9672873	615.3406229	177.3799209	103.0621919	9.483014409	13.29347512	0.185841016	1.2	1	10.3	8	6.2	0	0	0	0	0	1	0
2015-06-18	27	2015-06-18-S27	2015	June	Thursday	177	266	200	14.53534694	157.5398644	195.9721662	21.58392183	19.24851935	89.60551712	45.89060214	40.98001186	2.212197886	9.315194351	5.530776921	1.2	1	10.3	8	6.2	0	0	0	0	0	1	0
2015-06-18	28	2015-06-18-S28	2015	June	Thursday	1174	1436	2142	374.3372227	774.9443053	399.4261026	51.21842195	275.4535777	54.12831721	117.2256228	15.20637917	6.176857565	0.3267610248	0.365043275	1.2	1	10.3	8	6.2	0	0	0	0	0	1	0
2015-06-18	29	2015-06-18-S29	2015	June	Thursday	409	504	598	265.7875841	47.32917173	71.84242242	427.3280913	0	10.017935	10.85383254	1.117932563	49.72532548	0.2679503936	0.04543963389	1.2	1	10.3	8	6.2	0	0	0	0	0	1	0
2015-06-18	30	2015-06-18-S30	2015	June	Thursday	449	1102	894	120.8073086	236.0944153	1164.16858	0	264.8762715	337.9809282	30.51460821	38.03384058	0	9.713722659	0.02159006014	1.2	1	10.3	8	6.2	0	0	0	0	0	1	0
2015-06-18	31	2015-06-18-S31	2015	June	Thursday	134	762	367	0	43.94903021	507.0588144	242.8313862	15.34456622	57.45139268	4.559069841	19.3415537	106.3509184	3.535348914	0	1.2	1	10.3	8	6.2	0	0	0	0	0	1	0
2015-06-18	32	2015-06-18-S32	2015	June	Thursday	1156	1510	2405	1745.987641	799.0547771	461.8272269	0	98.34784555	396.5071737	52.85534238	30.49089688	0	11.56989117	0.3735861871	1.2	1	10.3	8	6.2	0	0	0	0	0	1	0
2015-06-18	33	2015-06-18-S33	2015	June	Thursday	379	263	494	243.198055	384.1205688	78.29699628	101.5176995	153.9999306	133.6485079	29.91981102	16.25028457	4.984132708	0.4021705495	0.02239551908	1.2	1	10.3	8	6.2	0	0	0	0	0	1	0
2015-06-18	34	2015-06-18-S34	2015	June	Thursday	249	287	339	68.89908215	292.8153153	60.15265415	1276.824585	315.2862427	157.3015198	35.84833804	19.59696487	133.8571778	0.3629238502	0.1632204243	1.2	1	10.3	8	6.2	0	0	0	0	0	1	0
2015-06-18	36	2015-06-18-S36	2015	June	Thursday	660	1021	855	56.15915646	688.0962637	990.3603176	0	547.1451277	668.4621985	22.52706389	52.20305599	0	35.11322926	0.01682622359	1.2	1	10.3	8	6.2	0	0	0	0	0	1	0
2015-06-18	37	2015-06-18-S37	2015	June	Thursday	133	349	337	0	50.01535549	850.4409005	123.7691057	88.19635492	142.86988	8.545577771	29.72019616	54.94788255	2.951824651	0.005075562613	1.2	1	10.3	8	6.2	0	0	0	0	0	1	0
2015-06-18	38	2015-06-18-S38	2015	June	Thursday	3153	4365	5033	9202.742867	772.2575636	427.1374667	235.6255523	35.73856535	224.569899	38.69370175	18.22147851	9.275917826	3.774233268	0.5018441756	1.2	1	10.3	8	6.2	0	0	0	0	0	1	0
2015-06-18	39	2015-06-18-S39	2015	June	Thursday	469	964	432	457.9936049	440.9375303	694.8587303	33.03500686	585.2166106	647.5897566	30.53940848	41.46337126	0	6.813456812	0	1.2	1	10.3	8	6.2	0	0	0	0	0	1	0
2015-06-18	40	2015-06-18-S40	2015	June	Thursday	782	965	585	5836.317522	453.0748783	578.4590184	219.6049315	72.45019254	678.8671585	69.46639322	61.54778595	47.88013616	1.70264825	0.06544097987	1.2	1	10.3	8	6.2	0	0	0	0	0	1	0
2015-06-18	42	2015-06-18-S42	2015	June	Thursday	225	508	523	0	1215.231676	336.5588202	618.2485482	206.6306994	675.2365695	226.0531117	161.4811517	212.0925234	0.3682920309	0	1.2	1	10.3	8	6.2	0	0	0	0	0	1	0
2015-06-18	43	2015-06-18-S43	2015	June	Thursday	223	372	479	0	138.2301003	33.02380261	79.27509256	8.104931768	65.03891743	59.66043412	62.82257307	4.959562112	0.05943435773	0	1.2	1	10.3	8	6.2	0	0	0	0	0	1	0
2015-06-18	44	2015-06-18-S44	2015	June	Thursday	126	169	258	0	45.76587336	26.06814715	14.31618308	26.25196437	54.65219207	70.55749974	60.23397054	3.932434257	0.04641346642	0	1.2	1	10.3	8	6.2	0	0	0	0	0	1	0
2015-06-19	1	2015-06-19-S1	2015	June	Friday	645	3593	3450	103.5761932	1458.624515	833.618758	0	128.4589824	256.1786687	65.44176571	20.19512563	0	28.38225557	0.4522389903	0	0	6.6	4.7	5.7	0	1	0	0	0	0	1
2015-06-19	2	2015-06-19-S2	2015	June	Friday	569	3626	2922	50.23894622	205.2623261	287.1729241	0	112.0179431	113.4900015	5.080749888	8.908082293	0	16.72430704	0.0938505644	0	0	6.6	4.7	5.7	0	1	0	0	0	0	1
2015-06-19	3	2015-06-19-S3	2015	June	Friday	753	2576	2931	0	1150.59797	1500.797707	0	83.82513317	462.7892381	73.48678527	48.17911225	0	8.183186668	0.2674825307	0	0	6.6	4.7	5.7	0	1	0	0	0	0	1
2015-06-19	4	2015-06-19-S4	2015	June	Friday	1028	3852	3761	1175.602637	1451.294694	887.0515128	0	282.2801266	903.050471	122.7056213	73.08484124	0	35.55060326	0.2822376616	0	0	6.6	4.7	5.7	0	1	0	0	0	0	1
2015-06-19	5	2015-06-19-S5	2015	June	Friday	1732	2017	2911	2676.726474	250.2671103	171.9365068	248.4896289	0	81.04404268	49.02345136	9.355585217	97.27874165	0.9410737834	0.1305349219	0	0	6.6	4.7	5.7	0	1	0	0	0	0	1
2015-06-19	6	2015-06-19-S6	2015	June	Friday	4308	2811	5277	2794.54297	217.526194	97.95586137	92.62460855	0	11.55865843	63.89060233	1.598724829	0	0.1730058661	0.111761838	0	0	6.6	4.7	5.7	0	1	0	0	0	0	1
2015-06-19	7	2015-06-19-S7	2015	June	Friday	579	422	911	9.741064563	6.061327837	4.976195109	0	10.23633254	3.466673191	0	0.08186980562	0	0.1087241746	0.09752742774	0	0	6.6	4.7	5.7	0	1	0	0	0	0	1
2015-06-19	8	2015-06-19-S8	2015	June	Friday	363	565	516	0	6.912113678	18.14315119	0	0	40.56663153	31.51144553	32.91986749	0	0	0	0	0	6.6	4.7	5.7	0	1	0	0	0	0	1
2015-06-19	9	2015-06-19-S9	2015	June	Friday	2933	1124	2080	1159.879079	1040.188702	562.9363132	18.25954999	992.7961763	493.5896675	49.76486473	56.3898363	0	1.327765723	0	0	0	6.6	4.7	5.7	0	1	0	0	0	0	1
2015-06-19	10	2015-06-19-S10	2015	June	Friday	509	548	502	3349.64949	808.7970125	1500.379295	0	162.9681391	1725.303678	30.1236378	268.9260645	0	7.523901937	0	0	0	6.6	4.7	5.7	0	1	0	0	0	0	1
2015-06-19	11	2015-06-19-S11	2015	June	Friday	99	181	140	0	3.954526498	26.25818924	0	9.988297095	24.7139106	1.713168752	13.53891252	0	0.9214494173	0	0	0	6.6	4.7	5.7	0	1	0	0	0	0	1
2015-06-19	12	2015-06-19-S12	2015	June	Friday	220	344	276	0	10.41637564	103.7139401	0	48.51300557	131.6183956	88.45774461	92.36702546	0	0.5707920967	0	0	0	6.6	4.7	5.7	0	1	0	0	0	0	1
2015-06-19	13	2015-06-19-S13	2015	June	Friday	4952	1390	3379	9603.056477	1705.998603	215.6071481	2680.197115	205.3429772	421.0864576	114.8636746	80.648798	179.3259261	2.959242058	0.0004075409326	0	0	6.6	4.7	5.7	0	1	0	0	0	0	1
2015-06-19	14	2015-06-19-S14	2015	June	Friday	1150	636	1507	589.5334228	47.15772798	24.32564659	0	0	44.70828956	18.73868059	6.690181709	0	0.07165820421	0.009012331905	0	0	6.6	4.7	5.7	0	1	0	0	0	0	1
2015-06-19	15	2015-06-19-S15	2015	June	Friday	618	1697	2145	0	3165.770606	3852.828275	0	1315.109221	1988.479827	201.4117755	236.4977554	0	24.04421122	0.2916802708	0	0	6.6	4.7	5.7	0	1	0	0	0	0	1
2015-06-19	17	2015-06-19-S17	2015	June	Friday	1796	1464	1186	1782.435285	1948.113383	856.8436779	2512.109314	840.7521399	496.7553248	72.20125392	34.81278201	9.069174561	8.219793814	0.230532198	0	0	6.6	4.7	5.7	0	1	0	0	0	0	1
2015-06-19	18	2015-06-19-S18	2015	June	Friday	1649	589	1481	1120.59077	1560.153961	620.8020502	1225.878733	464.6975049	400.4388536	49.10057157	29.10906217	1.711847497	16.43703558	0.2027131459	0	0	6.6	4.7	5.7	0	1	0	0	0	0	1
2015-06-19	19	2015-06-19-S19	2015	June	Friday	159	1063	1152	78.3146809	520.0796118	1619.300835	0	611.7775418	391.3974386	48.20590105	35.49018363	0	30.86255784	0.01349693715	0	0	6.6	4.7	5.7	0	1	0	0	0	0	1
2015-06-19	20	2015-06-19-S20	2015	June	Friday	115	854	808	19.39785975	10.77853336	219.5218339	0	19.76937142	13.7543438	0	1.138009052	0	1.426633405	0	0	0	6.6	4.7	5.7	0	1	0	0	0	0	1
2015-06-19	21	2015-06-19-S21	2015	June	Friday	261	1626	1225	244.5017872	263.5429844	752.1997208	0	186.6989814	522.3260272	18.84815145	45.41544011	0	6.430705847	0.07444857283	0	0	6.6	4.7	5.7	0	1	0	0	0	0	1
2015-06-19	22	2015-06-19-S22	2015	June	Friday	2332	3145	3832	3478.849673	1258.984764	506.3311931	0	263.2198744	450.3324011	98.03746317	59.32170877	0	16.26183964	0.6750730863	0	0	6.6	4.7	5.7	0	1	0	0	0	0	1
2015-06-19	23	2015-06-19-S23	2015	June	Friday	980	764	707	1307.308841	1457.749476	436.6116545	362.3275798	366.2876595	616.9727119	184.2250865	85.49690201	0	1.464449843	0.4980117448	0	0	6.6	4.7	5.7	0	1	0	0	0	0	1
2015-06-19	24	2015-06-19-S24	2015	June	Friday	3540	2186	3604	1104.547258	602.2051153	508.0971231	334.6399953	242.116779	1012.200781	144.135863	105.8928967	178.7738099	2.255398037	0.3141835048	0	0	6.6	4.7	5.7	0	1	0	0	0	0	1
2015-06-19	25	2015-06-19-S25	2015	June	Friday	710	948	1384	0	15.69629645	3.749873743	9.512028069	0	3.941360495	2.200560447	0.5982376238	0	0.00949341406	0	0	0	6.6	4.7	5.7	0	1	0	0	0	0	1
2015-06-19	26	2015-06-19-S26	2015	June	Friday	589	1775	649	132.8458289	349.6385152	603.8627706	53.89870658	127.9672873	615.3406229	177.3799209	103.0621919	9.483014409	13.29347512	0.185841016	0	0	6.6	4.7	5.7	0	1	0	0	0	0	1
2015-06-19	27	2015-06-19-S27	2015	June	Friday	216	367	213	14.53534694	157.5398644	195.9721662	21.58392183	19.24851935	89.60551712	45.89060214	40.98001186	2.212197886	9.315194351	5.530776921	0	0	6.6	4.7	5.7	0	1	0	0	0	0	1
2015-06-19	28	2015-06-19-S28	2015	June	Friday	1508	1441	2286	374.3372227	774.9443053	399.4261026	51.21842195	275.4535777	54.12831721	117.2256228	15.20637917	6.176857565	0.3267610248	0.365043275	0	0	6.6	4.7	5.7	0	1	0	0	0	0	1
2015-06-19	29	2015-06-19-S29	2015	June	Friday	490	601	685	265.7875841	47.32917173	71.84242242	427.3280913	0	10.017935	10.85383254	1.117932563	49.72532548	0.2679503936	0.04543963389	0	0	6.6	4.7	5.7	0	1	0	0	0	0	1
2015-06-19	30	2015-06-19-S30	2015	June	Friday	356	1293	1187	120.8073086	236.0944153	1164.16858	0	264.8762715	337.9809282	30.51460821	38.03384058	0	9.713722659	0.02159006014	0	0	6.6	4.7	5.7	0	1	0	0	0	0	1
2015-06-19	31	2015-06-19-S31	2015	June	Friday	178	594	360	0	43.94903021	507.0588144	242.8313862	15.34456622	57.45139268	4.559069841	19.3415537	106.3509184	3.535348914	0	0	0	6.6	4.7	5.7	0	1	0	0	0	0	1
2015-06-19	32	2015-06-19-S32	2015	June	Friday	1247	1989	2672	1745.987641	799.0547771	461.8272269	0	98.34784555	396.5071737	52.85534238	30.49089688	0	11.56989117	0.3735861871	0	0	6.6	4.7	5.7	0	1	0	0	0	0	1
2015-06-19	33	2015-06-19-S33	2015	June	Friday	449	280	460	243.198055	384.1205688	78.29699628	101.5176995	153.9999306	133.6485079	29.91981102	16.25028457	4.984132708	0.4021705495	0.02239551908	0	0	6.6	4.7	5.7	0	1	0	0	0	0	1
2015-06-19	34	2015-06-19-S34	2015	June	Friday	320	321	423	68.89908215	292.8153153	60.15265415	1276.824585	315.2862427	157.3015198	35.84833804	19.59696487	133.8571778	0.3629238502	0.1632204243	0	0	6.6	4.7	5.7	0	1	0	0	0	0	1
2015-06-19	36	2015-06-19-S36	2015	June	Friday	635	1088	898	56.15915646	688.0962637	990.3603176	0	547.1451277	668.4621985	22.52706389	52.20305599	0	35.11322926	0.01682622359	0	0	6.6	4.7	5.7	0	1	0	0	0	0	1
2015-06-19	37	2015-06-19-S37	2015	June	Friday	135	481	265	0	50.01535549	850.4409005	123.7691057	88.19635492	142.86988	8.545577771	29.72019616	54.94788255	2.951824651	0.005075562613	0	0	6.6	4.7	5.7	0	1	0	0	0	0	1
2015-06-19	38	2015-06-19-S38	2015	June	Friday	3327	4845	6025	9202.742867	772.2575636	427.1374667	235.6255523	35.73856535	224.569899	38.69370175	18.22147851	9.275917826	3.774233268	0.5018441756	0	0	6.6	4.7	5.7	0	1	0	0	0	0	1
2015-06-19	39	2015-06-19-S39	2015	June	Friday	501	807	513	457.9936049	440.9375303	694.8587303	33.03500686	585.2166106	647.5897566	30.53940848	41.46337126	0	6.813456812	0	0	0	6.6	4.7	5.7	0	1	0	0	0	0	1
2015-06-19	40	2015-06-19-S40	2015	June	Friday	726	939	711	5836.317522	453.0748783	578.4590184	219.6049315	72.45019254	678.8671585	69.46639322	61.54778595	47.88013616	1.70264825	0.06544097987	0	0	6.6	4.7	5.7	0	1	0	0	0	0	1
2015-06-19	42	2015-06-19-S42	2015	June	Friday	192	462	432	0	1215.231676	336.5588202	618.2485482	206.6306994	675.2365695	226.0531117	161.4811517	212.0925234	0.3682920309	0	0	0	6.6	4.7	5.7	0	1	0	0	0	0	1
2015-06-19	43	2015-06-19-S43	2015	June	Friday	232	426	427	0	138.2301003	33.02380261	79.27509256	8.104931768	65.03891743	59.66043412	62.82257307	4.959562112	0.05943435773	0	0	0	6.6	4.7	5.7	0	1	0	0	0	0	1
2015-06-19	44	2015-06-19-S44	2015	June	Friday	133	196	236	0	45.76587336	26.06814715	14.31618308	26.25196437	54.65219207	70.55749974	60.23397054	3.932434257	0.04641346642	0	0	0	6.6	4.7	5.7	0	1	0	0	0	0	1
2015-06-22	1	2015-06-22-S1	2015	June	Monday	583	3366	2297	103.5761932	1458.624515	833.618758	0	128.4589824	256.1786687	65.44176571	20.19512563	0	28.38225557	0.4522389903	0.2	0	11	10	10.1	0	0	1	0	0	0	0
2015-06-22	2	2015-06-22-S2	2015	June	Monday	514	3203	1745	50.23894622	205.2623261	287.1729241	0	112.0179431	113.4900015	5.080749888	8.908082293	0	16.72430704	0.0938505644	0.2	0	11	10	10.1	0	0	1	0	0	0	0
2015-06-22	3	2015-06-22-S3	2015	June	Monday	743	2487	2302	0	1150.59797	1500.797707	0	83.82513317	462.7892381	73.48678527	48.17911225	0	8.183186668	0.2674825307	0.2	0	11	10	10.1	0	0	1	0	0	0	0
2015-06-22	4	2015-06-22-S4	2015	June	Monday	993	3377	2664	1175.602637	1451.294694	887.0515128	0	282.2801266	903.050471	122.7056213	73.08484124	0	35.55060326	0.2822376616	0.2	0	11	10	10.1	0	0	1	0	0	0	0
2015-06-22	5	2015-06-22-S5	2015	June	Monday	1635	1504	2847	2676.726474	250.2671103	171.9365068	248.4896289	0	81.04404268	49.02345136	9.355585217	97.27874165	0.9410737834	0.1305349219	0.2	0	11	10	10.1	0	0	1	0	0	0	0
2015-06-22	6	2015-06-22-S6	2015	June	Monday	4154	2259	4680	2794.54297	217.526194	97.95586137	92.62460855	0	11.55865843	63.89060233	1.598724829	0	0.1730058661	0.111761838	0.2	0	11	10	10.1	0	0	1	0	0	0	0
2015-06-22	7	2015-06-22-S7	2015	June	Monday	768	327	623	9.741064563	6.061327837	4.976195109	0	10.23633254	3.466673191	0	0.08186980562	0	0.1087241746	0.09752742774	0.2	0	11	10	10.1	0	0	1	0	0	0	0
2015-06-22	8	2015-06-22-S8	2015	June	Monday	328	406	465	0	6.912113678	18.14315119	0	0	40.56663153	31.51144553	32.91986749	0	0	0	0.2	0	11	10	10.1	0	0	1	0	0	0	0
2015-06-22	9	2015-06-22-S9	2015	June	Monday	2945	880	2595	1159.879079	1040.188702	562.9363132	18.25954999	992.7961763	493.5896675	49.76486473	56.3898363	0	1.327765723	0	0.2	0	11	10	10.1	0	0	1	0	0	0	0
2015-06-22	10	2015-06-22-S10	2015	June	Monday	591	416	616	3349.64949	808.7970125	1500.379295	0	162.9681391	1725.303678	30.1236378	268.9260645	0	7.523901937	0	0.2	0	11	10	10.1	0	0	1	0	0	0	0
2015-06-22	11	2015-06-22-S11	2015	June	Monday	148	112	102	0	3.954526498	26.25818924	0	9.988297095	24.7139106	1.713168752	13.53891252	0	0.9214494173	0	0.2	0	11	10	10.1	0	0	1	0	0	0	0
2015-06-22	12	2015-06-22-S12	2015	June	Monday	276	214	198	0	10.41637564	103.7139401	0	48.51300557	131.6183956	88.45774461	92.36702546	0	0.5707920967	0	0.2	0	11	10	10.1	0	0	1	0	0	0	0
2015-06-22	13	2015-06-22-S13	2015	June	Monday	4712	1359	4086	9603.056477	1705.998603	215.6071481	2680.197115	205.3429772	421.0864576	114.8636746	80.648798	179.3259261	2.959242058	0.0004075409326	0.2	0	11	10	10.1	0	0	1	0	0	0	0
2015-06-22	14	2015-06-22-S14	2015	June	Monday	1253	620	1538	589.5334228	47.15772798	24.32564659	0	0	44.70828956	18.73868059	6.690181709	0	0.07165820421	0.009012331905	0.2	0	11	10	10.1	0	0	1	0	0	0	0
2015-06-22	15	2015-06-22-S15	2015	June	Monday	631	1591	1733	0	3165.770606	3852.828275	0	1315.109221	1988.479827	201.4117755	236.4977554	0	24.04421122	0.2916802708	0.2	0	11	10	10.1	0	0	1	0	0	0	0
2015-06-22	17	2015-06-22-S17	2015	June	Monday	1696	1193	1240	1782.435285	1948.113383	856.8436779	2512.109314	840.7521399	496.7553248	72.20125392	34.81278201	9.069174561	8.219793814	0.230532198	0.2	0	11	10	10.1	0	0	1	0	0	0	0
2015-06-22	18	2015-06-22-S18	2015	June	Monday	1515	551	1714	1120.59077	1560.153961	620.8020502	1225.878733	464.6975049	400.4388536	49.10057157	29.10906217	1.711847497	16.43703558	0.2027131459	0.2	0	11	10	10.1	0	0	1	0	0	0	0
2015-06-22	19	2015-06-22-S19	2015	June	Monday	223	1035	958	78.3146809	520.0796118	1619.300835	0	611.7775418	391.3974386	48.20590105	35.49018363	0	30.86255784	0.01349693715	0.2	0	11	10	10.1	0	0	1	0	0	0	0
2015-06-22	20	2015-06-22-S20	2015	June	Monday	134	714	500	19.39785975	10.77853336	219.5218339	0	19.76937142	13.7543438	0	1.138009052	0	1.426633405	0	0.2	0	11	10	10.1	0	0	1	0	0	0	0
2015-06-22	21	2015-06-22-S21	2015	June	Monday	247	1295	954	244.5017872	263.5429844	752.1997208	0	186.6989814	522.3260272	18.84815145	45.41544011	0	6.430705847	0.07444857283	0.2	0	11	10	10.1	0	0	1	0	0	0	0
2015-06-22	22	2015-06-22-S22	2015	June	Monday	2426	2856	3552	3478.849673	1258.984764	506.3311931	0	263.2198744	450.3324011	98.03746317	59.32170877	0	16.26183964	0.6750730863	0.2	0	11	10	10.1	0	0	1	0	0	0	0
2015-06-22	23	2015-06-22-S23	2015	June	Monday	948	602	683	1307.308841	1457.749476	436.6116545	362.3275798	366.2876595	616.9727119	184.2250865	85.49690201	0	1.464449843	0.4980117448	0.2	0	11	10	10.1	0	0	1	0	0	0	0
2015-06-22	24	2015-06-22-S24	2015	June	Monday	3637	1799	3912	1104.547258	602.2051153	508.0971231	334.6399953	242.116779	1012.200781	144.135863	105.8928967	178.7738099	2.255398037	0.3141835048	0.2	0	11	10	10.1	0	0	1	0	0	0	0
2015-06-22	25	2015-06-22-S25	2015	June	Monday	920	721	1247	0	15.69629645	3.749873743	9.512028069	0	3.941360495	2.200560447	0.5982376238	0	0.00949341406	0	0.2	0	11	10	10.1	0	0	1	0	0	0	0
2015-06-22	26	2015-06-22-S26	2015	June	Monday	420	897	538	132.8458289	349.6385152	603.8627706	53.89870658	127.9672873	615.3406229	177.3799209	103.0621919	9.483014409	13.29347512	0.185841016	0.2	0	11	10	10.1	0	0	1	0	0	0	0
2015-06-22	27	2015-06-22-S27	2015	June	Monday	123	148	151	14.53534694	157.5398644	195.9721662	21.58392183	19.24851935	89.60551712	45.89060214	40.98001186	2.212197886	9.315194351	5.530776921	0.2	0	11	10	10.1	0	0	1	0	0	0	0
2015-06-22	28	2015-06-22-S28	2015	June	Monday	1498	1241	2606	374.3372227	774.9443053	399.4261026	51.21842195	275.4535777	54.12831721	117.2256228	15.20637917	6.176857565	0.3267610248	0.365043275	0.2	0	11	10	10.1	0	0	1	0	0	0	0
2015-06-22	29	2015-06-22-S29	2015	June	Monday	460	560	658	265.7875841	47.32917173	71.84242242	427.3280913	0	10.017935	10.85383254	1.117932563	49.72532548	0.2679503936	0.04543963389	0.2	0	11	10	10.1	0	0	1	0	0	0	0
2015-06-22	30	2015-06-22-S30	2015	June	Monday	326	1001	643	120.8073086	236.0944153	1164.16858	0	264.8762715	337.9809282	30.51460821	38.03384058	0	9.713722659	0.02159006014	0.2	0	11	10	10.1	0	0	1	0	0	0	0
2015-06-22	31	2015-06-22-S31	2015	June	Monday	124	491	294	0	43.94903021	507.0588144	242.8313862	15.34456622	57.45139268	4.559069841	19.3415537	106.3509184	3.535348914	0	0.2	0	11	10	10.1	0	0	1	0	0	0	0
2015-06-22	32	2015-06-22-S32	2015	June	Monday	1233	1475	1902	1745.987641	799.0547771	461.8272269	0	98.34784555	396.5071737	52.85534238	30.49089688	0	11.56989117	0.3735861871	0.2	0	11	10	10.1	0	0	1	0	0	0	0
2015-06-22	33	2015-06-22-S33	2015	June	Monday	431	213	473	243.198055	384.1205688	78.29699628	101.5176995	153.9999306	133.6485079	29.91981102	16.25028457	4.984132708	0.4021705495	0.02239551908	0.2	0	11	10	10.1	0	0	1	0	0	0	0
2015-06-22	34	2015-06-22-S34	2015	June	Monday	260	352	334	68.89908215	292.8153153	60.15265415	1276.824585	315.2862427	157.3015198	35.84833804	19.59696487	133.8571778	0.3629238502	0.1632204243	0.2	0	11	10	10.1	0	0	1	0	0	0	0
2015-06-22	36	2015-06-22-S36	2015	June	Monday	747	957	761	56.15915646	688.0962637	990.3603176	0	547.1451277	668.4621985	22.52706389	52.20305599	0	35.11322926	0.01682622359	0.2	0	11	10	10.1	0	0	1	0	0	0	0
2015-06-22	37	2015-06-22-S37	2015	June	Monday	147	387	279	0	50.01535549	850.4409005	123.7691057	88.19635492	142.86988	8.545577771	29.72019616	54.94788255	2.951824651	0.005075562613	0.2	0	11	10	10.1	0	0	1	0	0	0	0
2015-06-22	38	2015-06-22-S38	2015	June	Monday	3196	4277	4861	9202.742867	772.2575636	427.1374667	235.6255523	35.73856535	224.569899	38.69370175	18.22147851	9.275917826	3.774233268	0.5018441756	0.2	0	11	10	10.1	0	0	1	0	0	0	0
2015-06-22	39	2015-06-22-S39	2015	June	Monday	529	848	372	457.9936049	440.9375303	694.8587303	33.03500686	585.2166106	647.5897566	30.53940848	41.46337126	0	6.813456812	0	0.2	0	11	10	10.1	0	0	1	0	0	0	0
2015-06-22	40	2015-06-22-S40	2015	June	Monday	750	834	457	5836.317522	453.0748783	578.4590184	219.6049315	72.45019254	678.8671585	69.46639322	61.54778595	47.88013616	1.70264825	0.06544097987	0.2	0	11	10	10.1	0	0	1	0	0	0	0
2015-06-22	42	2015-06-22-S42	2015	June	Monday	200	417	326	0	1215.231676	336.5588202	618.2485482	206.6306994	675.2365695	226.0531117	161.4811517	212.0925234	0.3682920309	0	0.2	0	11	10	10.1	0	0	1	0	0	0	0
2015-06-22	43	2015-06-22-S43	2015	June	Monday	225	332	376	0	138.2301003	33.02380261	79.27509256	8.104931768	65.03891743	59.66043412	62.82257307	4.959562112	0.05943435773	0	0.2	0	11	10	10.1	0	0	1	0	0	0	0
2015-06-22	44	2015-06-22-S44	2015	June	Monday	129	164	227	0	45.76587336	26.06814715	14.31618308	26.25196437	54.65219207	70.55749974	60.23397054	3.932434257	0.04641346642	0	0.2	0	11	10	10.1	0	0	1	0	0	0	0
2015-06-23	1	2015-06-23-S1	2015	June	Tuesday	648	3338	2551	103.5761932	1458.624515	833.618758	0	128.4589824	256.1786687	65.44176571	20.19512563	0	28.38225557	0.4522389903	0	0	14.5	12.2	11.2	1	0	0	1	0	0	0
2015-06-23	2	2015-06-23-S2	2015	June	Tuesday	519	3261	1863	50.23894622	205.2623261	287.1729241	0	112.0179431	113.4900015	5.080749888	8.908082293	0	16.72430704	0.0938505644	0	0	14.5	12.2	11.2	1	0	0	1	0	0	0
2015-06-23	3	2015-06-23-S3	2015	June	Tuesday	758	2580	2546	0	1150.59797	1500.797707	0	83.82513317	462.7892381	73.48678527	48.17911225	0	8.183186668	0.2674825307	0	0	14.5	12.2	11.2	1	0	0	1	0	0	0
2015-06-23	4	2015-06-23-S4	2015	June	Tuesday	1070	3633	3024	1175.602637	1451.294694	887.0515128	0	282.2801266	903.050471	122.7056213	73.08484124	0	35.55060326	0.2822376616	0	0	14.5	12.2	11.2	1	0	0	1	0	0	0
2015-06-23	5	2015-06-23-S5	2015	June	Tuesday	1762	1705	2770	2676.726474	250.2671103	171.9365068	248.4896289	0	81.04404268	49.02345136	9.355585217	97.27874165	0.9410737834	0.1305349219	0	0	14.5	12.2	11.2	1	0	0	1	0	0	0
2015-06-23	6	2015-06-23-S6	2015	June	Tuesday	4198	2181	4808	2794.54297	217.526194	97.95586137	92.62460855	0	11.55865843	63.89060233	1.598724829	0	0.1730058661	0.111761838	0	0	14.5	12.2	11.2	1	0	0	1	0	0	0
2015-06-23	7	2015-06-23-S7	2015	June	Tuesday	683	479	687	9.741064563	6.061327837	4.976195109	0	10.23633254	3.466673191	0	0.08186980562	0	0.1087241746	0.09752742774	0	0	14.5	12.2	11.2	1	0	0	1	0	0	0
2015-06-23	8	2015-06-23-S8	2015	June	Tuesday	383	490	444	0	6.912113678	18.14315119	0	0	40.56663153	31.51144553	32.91986749	0	0	0	0	0	14.5	12.2	11.2	1	0	0	1	0	0	0
2015-06-23	9	2015-06-23-S9	2015	June	Tuesday	3039	968	2580	1159.879079	1040.188702	562.9363132	18.25954999	992.7961763	493.5896675	49.76486473	56.3898363	0	1.327765723	0	0	0	14.5	12.2	11.2	1	0	0	1	0	0	0
2015-06-23	10	2015-06-23-S10	2015	June	Tuesday	597	455	690	3349.64949	808.7970125	1500.379295	0	162.9681391	1725.303678	30.1236378	268.9260645	0	7.523901937	0	0	0	14.5	12.2	11.2	1	0	0	1	0	0	0
2015-06-23	11	2015-06-23-S11	2015	June	Tuesday	121	252	132	0	3.954526498	26.25818924	0	9.988297095	24.7139106	1.713168752	13.53891252	0	0.9214494173	0	0	0	14.5	12.2	11.2	1	0	0	1	0	0	0
2015-06-23	12	2015-06-23-S12	2015	June	Tuesday	223	325	217	0	10.41637564	103.7139401	0	48.51300557	131.6183956	88.45774461	92.36702546	0	0.5707920967	0	0	0	14.5	12.2	11.2	1	0	0	1	0	0	0
2015-06-23	13	2015-06-23-S13	2015	June	Tuesday	4916	1336	4026	9603.056477	1705.998603	215.6071481	2680.197115	205.3429772	421.0864576	114.8636746	80.648798	179.3259261	2.959242058	0.0004075409326	0	0	14.5	12.2	11.2	1	0	0	1	0	0	0
2015-06-23	14	2015-06-23-S14	2015	June	Tuesday	1279	592	1563	589.5334228	47.15772798	24.32564659	0	0	44.70828956	18.73868059	6.690181709	0	0.07165820421	0.009012331905	0	0	14.5	12.2	11.2	1	0	0	1	0	0	0
2015-06-23	15	2015-06-23-S15	2015	June	Tuesday	722	1845	1907	0	3165.770606	3852.828275	0	1315.109221	1988.479827	201.4117755	236.4977554	0	24.04421122	0.2916802708	0	0	14.5	12.2	11.2	1	0	0	1	0	0	0
2015-06-23	17	2015-06-23-S17	2015	June	Tuesday	1774	1461	1148	1782.435285	1948.113383	856.8436779	2512.109314	840.7521399	496.7553248	72.20125392	34.81278201	9.069174561	8.219793814	0.230532198	0	0	14.5	12.2	11.2	1	0	0	1	0	0	0
2015-06-23	18	2015-06-23-S18	2015	June	Tuesday	1578	625	1670	1120.59077	1560.153961	620.8020502	1225.878733	464.6975049	400.4388536	49.10057157	29.10906217	1.711847497	16.43703558	0.2027131459	0	0	14.5	12.2	11.2	1	0	0	1	0	0	0
2015-06-23	19	2015-06-23-S19	2015	June	Tuesday	198	1152	998	78.3146809	520.0796118	1619.300835	0	611.7775418	391.3974386	48.20590105	35.49018363	0	30.86255784	0.01349693715	0	0	14.5	12.2	11.2	1	0	0	1	0	0	0
2015-06-23	20	2015-06-23-S20	2015	June	Tuesday	111	766	458	19.39785975	10.77853336	219.5218339	0	19.76937142	13.7543438	0	1.138009052	0	1.426633405	0	0	0	14.5	12.2	11.2	1	0	0	1	0	0	0
2015-06-23	21	2015-06-23-S21	2015	June	Tuesday	297	1412	936	244.5017872	263.5429844	752.1997208	0	186.6989814	522.3260272	18.84815145	45.41544011	0	6.430705847	0.07444857283	0	0	14.5	12.2	11.2	1	0	0	1	0	0	0
2015-06-23	22	2015-06-23-S22	2015	June	Tuesday	2623	2903	3557	3478.849673	1258.984764	506.3311931	0	263.2198744	450.3324011	98.03746317	59.32170877	0	16.26183964	0.6750730863	0	0	14.5	12.2	11.2	1	0	0	1	0	0	0
2015-06-23	23	2015-06-23-S23	2015	June	Tuesday	997	635	671	1307.308841	1457.749476	436.6116545	362.3275798	366.2876595	616.9727119	184.2250865	85.49690201	0	1.464449843	0.4980117448	0	0	14.5	12.2	11.2	1	0	0	1	0	0	0
2015-06-23	24	2015-06-23-S24	2015	June	Tuesday	3727	1884	4063	1104.547258	602.2051153	508.0971231	334.6399953	242.116779	1012.200781	144.135863	105.8928967	178.7738099	2.255398037	0.3141835048	0	0	14.5	12.2	11.2	1	0	0	1	0	0	0
2015-06-23	25	2015-06-23-S25	2015	June	Tuesday	1003	828	1254	0	15.69629645	3.749873743	9.512028069	0	3.941360495	2.200560447	0.5982376238	0	0.00949341406	0	0	0	14.5	12.2	11.2	1	0	0	1	0	0	0
2015-06-23	26	2015-06-23-S26	2015	June	Tuesday	569	1677	597	132.8458289	349.6385152	603.8627706	53.89870658	127.9672873	615.3406229	177.3799209	103.0621919	9.483014409	13.29347512	0.185841016	0	0	14.5	12.2	11.2	1	0	0	1	0	0	0
2015-06-23	27	2015-06-23-S27	2015	June	Tuesday	182	265	181	14.53534694	157.5398644	195.9721662	21.58392183	19.24851935	89.60551712	45.89060214	40.98001186	2.212197886	9.315194351	5.530776921	0	0	14.5	12.2	11.2	1	0	0	1	0	0	0
2015-06-23	28	2015-06-23-S28	2015	June	Tuesday	1599	1252	2167	374.3372227	774.9443053	399.4261026	51.21842195	275.4535777	54.12831721	117.2256228	15.20637917	6.176857565	0.3267610248	0.365043275	0	0	14.5	12.2	11.2	1	0	0	1	0	0	0
2015-06-23	29	2015-06-23-S29	2015	June	Tuesday	493	680	732	265.7875841	47.32917173	71.84242242	427.3280913	0	10.017935	10.85383254	1.117932563	49.72532548	0.2679503936	0.04543963389	0	0	14.5	12.2	11.2	1	0	0	1	0	0	0
2015-06-23	30	2015-06-23-S30	2015	June	Tuesday	297	1057	771	120.8073086	236.0944153	1164.16858	0	264.8762715	337.9809282	30.51460821	38.03384058	0	9.713722659	0.02159006014	0	0	14.5	12.2	11.2	1	0	0	1	0	0	0
2015-06-23	31	2015-06-23-S31	2015	June	Tuesday	167	492	416	0	43.94903021	507.0588144	242.8313862	15.34456622	57.45139268	4.559069841	19.3415537	106.3509184	3.535348914	0	0	0	14.5	12.2	11.2	1	0	0	1	0	0	0
2015-06-23	32	2015-06-23-S32	2015	June	Tuesday	1232	1825	2362	1745.987641	799.0547771	461.8272269	0	98.34784555	396.5071737	52.85534238	30.49089688	0	11.56989117	0.3735861871	0	0	14.5	12.2	11.2	1	0	0	1	0	0	0
2015-06-23	33	2015-06-23-S33	2015	June	Tuesday	474	267	467	243.198055	384.1205688	78.29699628	101.5176995	153.9999306	133.6485079	29.91981102	16.25028457	4.984132708	0.4021705495	0.02239551908	0	0	14.5	12.2	11.2	1	0	0	1	0	0	0
2015-06-23	34	2015-06-23-S34	2015	June	Tuesday	335	334	313	68.89908215	292.8153153	60.15265415	1276.824585	315.2862427	157.3015198	35.84833804	19.59696487	133.8571778	0.3629238502	0.1632204243	0	0	14.5	12.2	11.2	1	0	0	1	0	0	0
2015-06-23	36	2015-06-23-S36	2015	June	Tuesday	776	974	770	56.15915646	688.0962637	990.3603176	0	547.1451277	668.4621985	22.52706389	52.20305599	0	35.11322926	0.01682622359	0	0	14.5	12.2	11.2	1	0	0	1	0	0	0
2015-06-23	37	2015-06-23-S37	2015	June	Tuesday	137	392	320	0	50.01535549	850.4409005	123.7691057	88.19635492	142.86988	8.545577771	29.72019616	54.94788255	2.951824651	0.005075562613	0	0	14.5	12.2	11.2	1	0	0	1	0	0	0
2015-06-23	38	2015-06-23-S38	2015	June	Tuesday	3503	4534	5081	9202.742867	772.2575636	427.1374667	235.6255523	35.73856535	224.569899	38.69370175	18.22147851	9.275917826	3.774233268	0.5018441756	0	0	14.5	12.2	11.2	1	0	0	1	0	0	0
2015-06-23	39	2015-06-23-S39	2015	June	Tuesday	508	869	364	457.9936049	440.9375303	694.8587303	33.03500686	585.2166106	647.5897566	30.53940848	41.46337126	0	6.813456812	0	0	0	14.5	12.2	11.2	1	0	0	1	0	0	0
2015-06-23	40	2015-06-23-S40	2015	June	Tuesday	785	955	526	5836.317522	453.0748783	578.4590184	219.6049315	72.45019254	678.8671585	69.46639322	61.54778595	47.88013616	1.70264825	0.06544097987	0	0	14.5	12.2	11.2	1	0	0	1	0	0	0
2015-06-23	42	2015-06-23-S42	2015	June	Tuesday	206	392	341	0	1215.231676	336.5588202	618.2485482	206.6306994	675.2365695	226.0531117	161.4811517	212.0925234	0.3682920309	0	0	0	14.5	12.2	11.2	1	0	0	1	0	0	0
2015-06-23	43	2015-06-23-S43	2015	June	Tuesday	241	368	369	0	138.2301003	33.02380261	79.27509256	8.104931768	65.03891743	59.66043412	62.82257307	4.959562112	0.05943435773	0	0	0	14.5	12.2	11.2	1	0	0	1	0	0	0
2015-06-23	44	2015-06-23-S44	2015	June	Tuesday	113	172	208	0	45.76587336	26.06814715	14.31618308	26.25196437	54.65219207	70.55749974	60.23397054	3.932434257	0.04641346642	0	0	0	14.5	12.2	11.2	1	0	0	1	0	0	0
2015-06-24	1	2015-06-24-S1	2015	June	Wednesday	671	3590	2748	103.5761932	1458.624515	833.618758	0	128.4589824	256.1786687	65.44176571	20.19512563	0	28.38225557	0.4522389903	0	0	11.9	9	8	0	0	0	0	1	0	0
2015-06-24	2	2015-06-24-S2	2015	June	Wednesday	588	3387	2145	50.23894622	205.2623261	287.1729241	0	112.0179431	113.4900015	5.080749888	8.908082293	0	16.72430704	0.0938505644	0	0	11.9	9	8	0	0	0	0	1	0	0
2015-06-24	3	2015-06-24-S3	2015	June	Wednesday	726	2507	2596	0	1150.59797	1500.797707	0	83.82513317	462.7892381	73.48678527	48.17911225	0	8.183186668	0.2674825307	0	0	11.9	9	8	0	0	0	0	1	0	0
2015-06-24	4	2015-06-24-S4	2015	June	Wednesday	997	3808	3051	1175.602637	1451.294694	887.0515128	0	282.2801266	903.050471	122.7056213	73.08484124	0	35.55060326	0.2822376616	0	0	11.9	9	8	0	0	0	0	1	0	0
2015-06-24	5	2015-06-24-S5	2015	June	Wednesday	1833	1731	2724	2676.726474	250.2671103	171.9365068	248.4896289	0	81.04404268	49.02345136	9.355585217	97.27874165	0.9410737834	0.1305349219	0	0	11.9	9	8	0	0	0	0	1	0	0
2015-06-24	6	2015-06-24-S6	2015	June	Wednesday	4186	2342	4962	2794.54297	217.526194	97.95586137	92.62460855	0	11.55865843	63.89060233	1.598724829	0	0.1730058661	0.111761838	0	0	11.9	9	8	0	0	0	0	1	0	0
2015-06-24	7	2015-06-24-S7	2015	June	Wednesday	736	646	673	9.741064563	6.061327837	4.976195109	0	10.23633254	3.466673191	0	0.08186980562	0	0.1087241746	0.09752742774	0	0	11.9	9	8	0	0	0	0	1	0	0
2015-06-24	8	2015-06-24-S8	2015	June	Wednesday	340	560	432	0	6.912113678	18.14315119	0	0	40.56663153	31.51144553	32.91986749	0	0	0	0	0	11.9	9	8	0	0	0	0	1	0	0
2015-06-24	9	2015-06-24-S9	2015	June	Wednesday	3175	916	2596	1159.879079	1040.188702	562.9363132	18.25954999	992.7961763	493.5896675	49.76486473	56.3898363	0	1.327765723	0	0	0	11.9	9	8	0	0	0	0	1	0	0
2015-06-24	10	2015-06-24-S10	2015	June	Wednesday	592	460	572	3349.64949	808.7970125	1500.379295	0	162.9681391	1725.303678	30.1236378	268.9260645	0	7.523901937	0	0	0	11.9	9	8	0	0	0	0	1	0	0
2015-06-24	11	2015-06-24-S11	2015	June	Wednesday	107	244	129	0	3.954526498	26.25818924	0	9.988297095	24.7139106	1.713168752	13.53891252	0	0.9214494173	0	0	0	11.9	9	8	0	0	0	0	1	0	0
2015-06-24	12	2015-06-24-S12	2015	June	Wednesday	259	433	292	0	10.41637564	103.7139401	0	48.51300557	131.6183956	88.45774461	92.36702546	0	0.5707920967	0	0	0	11.9	9	8	0	0	0	0	1	0	0
2015-06-24	13	2015-06-24-S13	2015	June	Wednesday	4940	1346	3967	9603.056477	1705.998603	215.6071481	2680.197115	205.3429772	421.0864576	114.8636746	80.648798	179.3259261	2.959242058	0.0004075409326	0	0	11.9	9	8	0	0	0	0	1	0	0
2015-06-24	14	2015-06-24-S14	2015	June	Wednesday	1239	713	1484	589.5334228	47.15772798	24.32564659	0	0	44.70828956	18.73868059	6.690181709	0	0.07165820421	0.009012331905	0	0	11.9	9	8	0	0	0	0	1	0	0
2015-06-24	15	2015-06-24-S15	2015	June	Wednesday	610	1726	1975	0	3165.770606	3852.828275	0	1315.109221	1988.479827	201.4117755	236.4977554	0	24.04421122	0.2916802708	0	0	11.9	9	8	0	0	0	0	1	0	0
2015-06-24	17	2015-06-24-S17	2015	June	Wednesday	1857	1513	1215	1782.435285	1948.113383	856.8436779	2512.109314	840.7521399	496.7553248	72.20125392	34.81278201	9.069174561	8.219793814	0.230532198	0	0	11.9	9	8	0	0	0	0	1	0	0
2015-06-24	18	2015-06-24-S18	2015	June	Wednesday	1722	665	1671	1120.59077	1560.153961	620.8020502	1225.878733	464.6975049	400.4388536	49.10057157	29.10906217	1.711847497	16.43703558	0.2027131459	0	0	11.9	9	8	0	0	0	0	1	0	0
2015-06-24	19	2015-06-24-S19	2015	June	Wednesday	178	1115	906	78.3146809	520.0796118	1619.300835	0	611.7775418	391.3974386	48.20590105	35.49018363	0	30.86255784	0.01349693715	0	0	11.9	9	8	0	0	0	0	1	0	0
2015-06-24	20	2015-06-24-S20	2015	June	Wednesday	115	804	540	19.39785975	10.77853336	219.5218339	0	19.76937142	13.7543438	0	1.138009052	0	1.426633405	0	0	0	11.9	9	8	0	0	0	0	1	0	0
2015-06-24	21	2015-06-24-S21	2015	June	Wednesday	350	1388	957	244.5017872	263.5429844	752.1997208	0	186.6989814	522.3260272	18.84815145	45.41544011	0	6.430705847	0.07444857283	0	0	11.9	9	8	0	0	0	0	1	0	0
2015-06-24	22	2015-06-24-S22	2015	June	Wednesday	2391	2897	3651	3478.849673	1258.984764	506.3311931	0	263.2198744	450.3324011	98.03746317	59.32170877	0	16.26183964	0.6750730863	0	0	11.9	9	8	0	0	0	0	1	0	0
2015-06-24	23	2015-06-24-S23	2015	June	Wednesday	879	609	693	1307.308841	1457.749476	436.6116545	362.3275798	366.2876595	616.9727119	184.2250865	85.49690201	0	1.464449843	0.4980117448	0	0	11.9	9	8	0	0	0	0	1	0	0
2015-06-24	24	2015-06-24-S24	2015	June	Wednesday	3608	1968	3949	1104.547258	602.2051153	508.0971231	334.6399953	242.116779	1012.200781	144.135863	105.8928967	178.7738099	2.255398037	0.3141835048	0	0	11.9	9	8	0	0	0	0	1	0	0
2015-06-24	25	2015-06-24-S25	2015	June	Wednesday	901	1206	1158	0	15.69629645	3.749873743	9.512028069	0	3.941360495	2.200560447	0.5982376238	0	0.00949341406	0	0	0	11.9	9	8	0	0	0	0	1	0	0
2015-06-24	26	2015-06-24-S26	2015	June	Wednesday	436	1035	1123	132.8458289	349.6385152	603.8627706	53.89870658	127.9672873	615.3406229	177.3799209	103.0621919	9.483014409	13.29347512	0.185841016	0	0	11.9	9	8	0	0	0	0	1	0	0
2015-06-24	27	2015-06-24-S27	2015	June	Wednesday	179	239	273	14.53534694	157.5398644	195.9721662	21.58392183	19.24851935	89.60551712	45.89060214	40.98001186	2.212197886	9.315194351	5.530776921	0	0	11.9	9	8	0	0	0	0	1	0	0
2015-06-24	28	2015-06-24-S28	2015	June	Wednesday	1502	1455	2151	374.3372227	774.9443053	399.4261026	51.21842195	275.4535777	54.12831721	117.2256228	15.20637917	6.176857565	0.3267610248	0.365043275	0	0	11.9	9	8	0	0	0	0	1	0	0
2015-06-24	29	2015-06-24-S29	2015	June	Wednesday	500	718	717	265.7875841	47.32917173	71.84242242	427.3280913	0	10.017935	10.85383254	1.117932563	49.72532548	0.2679503936	0.04543963389	0	0	11.9	9	8	0	0	0	0	1	0	0
2015-06-24	30	2015-06-24-S30	2015	June	Wednesday	310	981	799	120.8073086	236.0944153	1164.16858	0	264.8762715	337.9809282	30.51460821	38.03384058	0	9.713722659	0.02159006014	0	0	11.9	9	8	0	0	0	0	1	0	0
2015-06-24	31	2015-06-24-S31	2015	June	Wednesday	193	511	320	0	43.94903021	507.0588144	242.8313862	15.34456622	57.45139268	4.559069841	19.3415537	106.3509184	3.535348914	0	0	0	11.9	9	8	0	0	0	0	1	0	0
2015-06-24	32	2015-06-24-S32	2015	June	Wednesday	1364	1827	2435	1745.987641	799.0547771	461.8272269	0	98.34784555	396.5071737	52.85534238	30.49089688	0	11.56989117	0.3735861871	0	0	11.9	9	8	0	0	0	0	1	0	0
2015-06-24	33	2015-06-24-S33	2015	June	Wednesday	446	284	468	243.198055	384.1205688	78.29699628	101.5176995	153.9999306	133.6485079	29.91981102	16.25028457	4.984132708	0.4021705495	0.02239551908	0	0	11.9	9	8	0	0	0	0	1	0	0
2015-06-24	34	2015-06-24-S34	2015	June	Wednesday	286	330	304	68.89908215	292.8153153	60.15265415	1276.824585	315.2862427	157.3015198	35.84833804	19.59696487	133.8571778	0.3629238502	0.1632204243	0	0	11.9	9	8	0	0	0	0	1	0	0
2015-06-24	36	2015-06-24-S36	2015	June	Wednesday	704	956	810	56.15915646	688.0962637	990.3603176	0	547.1451277	668.4621985	22.52706389	52.20305599	0	35.11322926	0.01682622359	0	0	11.9	9	8	0	0	0	0	1	0	0
2015-06-24	37	2015-06-24-S37	2015	June	Wednesday	152	368	247	0	50.01535549	850.4409005	123.7691057	88.19635492	142.86988	8.545577771	29.72019616	54.94788255	2.951824651	0.005075562613	0	0	11.9	9	8	0	0	0	0	1	0	0
2015-06-24	38	2015-06-24-S38	2015	June	Wednesday	3500	5045	5146	9202.742867	772.2575636	427.1374667	235.6255523	35.73856535	224.569899	38.69370175	18.22147851	9.275917826	3.774233268	0.5018441756	0	0	11.9	9	8	0	0	0	0	1	0	0
2015-06-24	39	2015-06-24-S39	2015	June	Wednesday	438	869	384	457.9936049	440.9375303	694.8587303	33.03500686	585.2166106	647.5897566	30.53940848	41.46337126	0	6.813456812	0	0	0	11.9	9	8	0	0	0	0	1	0	0
2015-06-24	40	2015-06-24-S40	2015	June	Wednesday	811	950	542	5836.317522	453.0748783	578.4590184	219.6049315	72.45019254	678.8671585	69.46639322	61.54778595	47.88013616	1.70264825	0.06544097987	0	0	11.9	9	8	0	0	0	0	1	0	0
2015-06-24	42	2015-06-24-S42	2015	June	Wednesday	186	363	337	0	1215.231676	336.5588202	618.2485482	206.6306994	675.2365695	226.0531117	161.4811517	212.0925234	0.3682920309	0	0	0	11.9	9	8	0	0	0	0	1	0	0
2015-06-24	43	2015-06-24-S43	2015	June	Wednesday	197	321	356	0	138.2301003	33.02380261	79.27509256	8.104931768	65.03891743	59.66043412	62.82257307	4.959562112	0.05943435773	0	0	0	11.9	9	8	0	0	0	0	1	0	0
2015-06-24	44	2015-06-24-S44	2015	June	Wednesday	114	189	203	0	45.76587336	26.06814715	14.31618308	26.25196437	54.65219207	70.55749974	60.23397054	3.932434257	0.04641346642	0	0	0	11.9	9	8	0	0	0	0	1	0	0
2015-06-25	1	2015-06-25-S1	2015	June	Thursday	691	3384	2995	103.5761932	1458.624515	833.618758	0	128.4589824	256.1786687	65.44176571	20.19512563	0	28.38225557	0.4522389903	0	0	11	10.7	10.3	0	0	0	0	0	1	0
2015-06-25	2	2015-06-25-S2	2015	June	Thursday	570	3238	2377	50.23894622	205.2623261	287.1729241	0	112.0179431	113.4900015	5.080749888	8.908082293	0	16.72430704	0.0938505644	0	0	11	10.7	10.3	0	0	0	0	0	1	0
2015-06-25	3	2015-06-25-S3	2015	June	Thursday	710	2302	2524	0	1150.59797	1500.797707	0	83.82513317	462.7892381	73.48678527	48.17911225	0	8.183186668	0.2674825307	0	0	11	10.7	10.3	0	0	0	0	0	1	0
2015-06-25	4	2015-06-25-S4	2015	June	Thursday	1185	3651	3520	1175.602637	1451.294694	887.0515128	0	282.2801266	903.050471	122.7056213	73.08484124	0	35.55060326	0.2822376616	0	0	11	10.7	10.3	0	0	0	0	0	1	0
2015-06-25	5	2015-06-25-S5	2015	June	Thursday	1816	1735	2849	2676.726474	250.2671103	171.9365068	248.4896289	0	81.04404268	49.02345136	9.355585217	97.27874165	0.9410737834	0.1305349219	0	0	11	10.7	10.3	0	0	0	0	0	1	0
2015-06-25	6	2015-06-25-S6	2015	June	Thursday	4228	2292	5039	2794.54297	217.526194	97.95586137	92.62460855	0	11.55865843	63.89060233	1.598724829	0	0.1730058661	0.111761838	0	0	11	10.7	10.3	0	0	0	0	0	1	0
2015-06-25	7	2015-06-25-S7	2015	June	Thursday	671	801	884	9.741064563	6.061327837	4.976195109	0	10.23633254	3.466673191	0	0.08186980562	0	0.1087241746	0.09752742774	0	0	11	10.7	10.3	0	0	0	0	0	1	0
2015-06-25	8	2015-06-25-S8	2015	June	Thursday	394	426	471	0	6.912113678	18.14315119	0	0	40.56663153	31.51144553	32.91986749	0	0	0	0	0	11	10.7	10.3	0	0	0	0	0	1	0
2015-06-25	9	2015-06-25-S9	2015	June	Thursday	3008	979	2481	1159.879079	1040.188702	562.9363132	18.25954999	992.7961763	493.5896675	49.76486473	56.3898363	0	1.327765723	0	0	0	11	10.7	10.3	0	0	0	0	0	1	0
2015-06-25	10	2015-06-25-S10	2015	June	Thursday	632	454	646	3349.64949	808.7970125	1500.379295	0	162.9681391	1725.303678	30.1236378	268.9260645	0	7.523901937	0	0	0	11	10.7	10.3	0	0	0	0	0	1	0
2015-06-25	11	2015-06-25-S11	2015	June	Thursday	123	90	155	0	3.954526498	26.25818924	0	9.988297095	24.7139106	1.713168752	13.53891252	0	0.9214494173	0	0	0	11	10.7	10.3	0	0	0	0	0	1	0
2015-06-25	12	2015-06-25-S12	2015	June	Thursday	260	204	318	0	10.41637564	103.7139401	0	48.51300557	131.6183956	88.45774461	92.36702546	0	0.5707920967	0	0	0	11	10.7	10.3	0	0	0	0	0	1	0
2015-06-25	13	2015-06-25-S13	2015	June	Thursday	4988	1268	3822	9603.056477	1705.998603	215.6071481	2680.197115	205.3429772	421.0864576	114.8636746	80.648798	179.3259261	2.959242058	0.0004075409326	0	0	11	10.7	10.3	0	0	0	0	0	1	0
2015-06-25	14	2015-06-25-S14	2015	June	Thursday	1221	547	1597	589.5334228	47.15772798	24.32564659	0	0	44.70828956	18.73868059	6.690181709	0	0.07165820421	0.009012331905	0	0	11	10.7	10.3	0	0	0	0	0	1	0
2015-06-25	15	2015-06-25-S15	2015	June	Thursday	669	1466	1888	0	3165.770606	3852.828275	0	1315.109221	1988.479827	201.4117755	236.4977554	0	24.04421122	0.2916802708	0	0	11	10.7	10.3	0	0	0	0	0	1	0
2015-06-25	17	2015-06-25-S17	2015	June	Thursday	1881	1433	1237	1782.435285	1948.113383	856.8436779	2512.109314	840.7521399	496.7553248	72.20125392	34.81278201	9.069174561	8.219793814	0.230532198	0	0	11	10.7	10.3	0	0	0	0	0	1	0
2015-06-25	18	2015-06-25-S18	2015	June	Thursday	1742	679	1659	1120.59077	1560.153961	620.8020502	1225.878733	464.6975049	400.4388536	49.10057157	29.10906217	1.711847497	16.43703558	0.2027131459	0	0	11	10.7	10.3	0	0	0	0	0	1	0
2015-06-25	19	2015-06-25-S19	2015	June	Thursday	157	971	985	78.3146809	520.0796118	1619.300835	0	611.7775418	391.3974386	48.20590105	35.49018363	0	30.86255784	0.01349693715	0	0	11	10.7	10.3	0	0	0	0	0	1	0
2015-06-25	20	2015-06-25-S20	2015	June	Thursday	133	784	597	19.39785975	10.77853336	219.5218339	0	19.76937142	13.7543438	0	1.138009052	0	1.426633405	0	0	0	11	10.7	10.3	0	0	0	0	0	1	0
2015-06-25	21	2015-06-25-S21	2015	June	Thursday	304	1158	991	244.5017872	263.5429844	752.1997208	0	186.6989814	522.3260272	18.84815145	45.41544011	0	6.430705847	0.07444857283	0	0	11	10.7	10.3	0	0	0	0	0	1	0
2015-06-25	22	2015-06-25-S22	2015	June	Thursday	2464	2787	3540	3478.849673	1258.984764	506.3311931	0	263.2198744	450.3324011	98.03746317	59.32170877	0	16.26183964	0.6750730863	0	0	11	10.7	10.3	0	0	0	0	0	1	0
2015-06-25	23	2015-06-25-S23	2015	June	Thursday	1086	678	655	1307.308841	1457.749476	436.6116545	362.3275798	366.2876595	616.9727119	184.2250865	85.49690201	0	1.464449843	0.4980117448	0	0	11	10.7	10.3	0	0	0	0	0	1	0
2015-06-25	24	2015-06-25-S24	2015	June	Thursday	3724	1880	3762	1104.547258	602.2051153	508.0971231	334.6399953	242.116779	1012.200781	144.135863	105.8928967	178.7738099	2.255398037	0.3141835048	0	0	11	10.7	10.3	0	0	0	0	0	1	0
2015-06-25	25	2015-06-25-S25	2015	June	Thursday	958	631	1294	0	15.69629645	3.749873743	9.512028069	0	3.941360495	2.200560447	0.5982376238	0	0.00949341406	0	0	0	11	10.7	10.3	0	0	0	0	0	1	0
2015-06-25	26	2015-06-25-S26	2015	June	Thursday	568	1547	565	132.8458289	349.6385152	603.8627706	53.89870658	127.9672873	615.3406229	177.3799209	103.0621919	9.483014409	13.29347512	0.185841016	0	0	11	10.7	10.3	0	0	0	0	0	1	0
2015-06-25	27	2015-06-25-S27	2015	June	Thursday	161	245	166	14.53534694	157.5398644	195.9721662	21.58392183	19.24851935	89.60551712	45.89060214	40.98001186	2.212197886	9.315194351	5.530776921	0	0	11	10.7	10.3	0	0	0	0	0	1	0
2015-06-25	28	2015-06-25-S28	2015	June	Thursday	1646	1776	2242	374.3372227	774.9443053	399.4261026	51.21842195	275.4535777	54.12831721	117.2256228	15.20637917	6.176857565	0.3267610248	0.365043275	0	0	11	10.7	10.3	0	0	0	0	0	1	0
2015-06-25	29	2015-06-25-S29	2015	June	Thursday	471	717	650	265.7875841	47.32917173	71.84242242	427.3280913	0	10.017935	10.85383254	1.117932563	49.72532548	0.2679503936	0.04543963389	0	0	11	10.7	10.3	0	0	0	0	0	1	0
2015-06-25	30	2015-06-25-S30	2015	June	Thursday	354	1071	800	120.8073086	236.0944153	1164.16858	0	264.8762715	337.9809282	30.51460821	38.03384058	0	9.713722659	0.02159006014	0	0	11	10.7	10.3	0	0	0	0	0	1	0
2015-06-25	31	2015-06-25-S31	2015	June	Thursday	167	434	334	0	43.94903021	507.0588144	242.8313862	15.34456622	57.45139268	4.559069841	19.3415537	106.3509184	3.535348914	0	0	0	11	10.7	10.3	0	0	0	0	0	1	0
2015-06-25	32	2015-06-25-S32	2015	June	Thursday	1421	1642	2683	1745.987641	799.0547771	461.8272269	0	98.34784555	396.5071737	52.85534238	30.49089688	0	11.56989117	0.3735861871	0	0	11	10.7	10.3	0	0	0	0	0	1	0
2015-06-25	33	2015-06-25-S33	2015	June	Thursday	464	238	447	243.198055	384.1205688	78.29699628	101.5176995	153.9999306	133.6485079	29.91981102	16.25028457	4.984132708	0.4021705495	0.02239551908	0	0	11	10.7	10.3	0	0	0	0	0	1	0
2015-06-25	34	2015-06-25-S34	2015	June	Thursday	306	375	299	68.89908215	292.8153153	60.15265415	1276.824585	315.2862427	157.3015198	35.84833804	19.59696487	133.8571778	0.3629238502	0.1632204243	0	0	11	10.7	10.3	0	0	0	0	0	1	0
2015-06-25	36	2015-06-25-S36	2015	June	Thursday	653	863	819	56.15915646	688.0962637	990.3603176	0	547.1451277	668.4621985	22.52706389	52.20305599	0	35.11322926	0.01682622359	0	0	11	10.7	10.3	0	0	0	0	0	1	0
2015-06-25	37	2015-06-25-S37	2015	June	Thursday	148	370	318	0	50.01535549	850.4409005	123.7691057	88.19635492	142.86988	8.545577771	29.72019616	54.94788255	2.951824651	0.005075562613	0	0	11	10.7	10.3	0	0	0	0	0	1	0
2015-06-25	38	2015-06-25-S38	2015	June	Thursday	3480	4916	5482	9202.742867	772.2575636	427.1374667	235.6255523	35.73856535	224.569899	38.69370175	18.22147851	9.275917826	3.774233268	0.5018441756	0	0	11	10.7	10.3	0	0	0	0	0	1	0
2015-06-25	39	2015-06-25-S39	2015	June	Thursday	459	874	408	457.9936049	440.9375303	694.8587303	33.03500686	585.2166106	647.5897566	30.53940848	41.46337126	0	6.813456812	0	0	0	11	10.7	10.3	0	0	0	0	0	1	0
2015-06-25	40	2015-06-25-S40	2015	June	Thursday	798	957	580	5836.317522	453.0748783	578.4590184	219.6049315	72.45019254	678.8671585	69.46639322	61.54778595	47.88013616	1.70264825	0.06544097987	0	0	11	10.7	10.3	0	0	0	0	0	1	0
2015-06-25	42	2015-06-25-S42	2015	June	Thursday	142	264	280	0	1215.231676	336.5588202	618.2485482	206.6306994	675.2365695	226.0531117	161.4811517	212.0925234	0.3682920309	0	0	0	11	10.7	10.3	0	0	0	0	0	1	0
2015-06-25	43	2015-06-25-S43	2015	June	Thursday	177	257	345	0	138.2301003	33.02380261	79.27509256	8.104931768	65.03891743	59.66043412	62.82257307	4.959562112	0.05943435773	0	0	0	11	10.7	10.3	0	0	0	0	0	1	0
2015-06-25	44	2015-06-25-S44	2015	June	Thursday	114	139	192	0	45.76587336	26.06814715	14.31618308	26.25196437	54.65219207	70.55749974	60.23397054	3.932434257	0.04641346642	0	0	0	11	10.7	10.3	0	0	0	0	0	1	0
2015-06-26	1	2015-06-26-S1	2015	June	Friday	643	3860	3487	103.5761932	1458.624515	833.618758	0	128.4589824	256.1786687	65.44176571	20.19512563	0	28.38225557	0.4522389903	0	0	8.5	6.3	5.7	0	0	0	0	0	0	1
2015-06-26	2	2015-06-26-S2	2015	June	Friday	545	3356	2803	50.23894622	205.2623261	287.1729241	0	112.0179431	113.4900015	5.080749888	8.908082293	0	16.72430704	0.0938505644	0	0	8.5	6.3	5.7	0	0	0	0	0	0	1
2015-06-26	3	2015-06-26-S3	2015	June	Friday	742	2658	3145	0	1150.59797	1500.797707	0	83.82513317	462.7892381	73.48678527	48.17911225	0	8.183186668	0.2674825307	0	0	8.5	6.3	5.7	0	0	0	0	0	0	1
2015-06-26	4	2015-06-26-S4	2015	June	Friday	997	3849	4387	1175.602637	1451.294694	887.0515128	0	282.2801266	903.050471	122.7056213	73.08484124	0	35.55060326	0.2822376616	0	0	8.5	6.3	5.7	0	0	0	0	0	0	1
2015-06-26	5	2015-06-26-S5	2015	June	Friday	1743	1875	4589	2676.726474	250.2671103	171.9365068	248.4896289	0	81.04404268	49.02345136	9.355585217	97.27874165	0.9410737834	0.1305349219	0	0	8.5	6.3	5.7	0	0	0	0	0	0	1
2015-06-26	6	2015-06-26-S6	2015	June	Friday	3969	2678	5082	2794.54297	217.526194	97.95586137	92.62460855	0	11.55865843	63.89060233	1.598724829	0	0.1730058661	0.111761838	0	0	8.5	6.3	5.7	0	0	0	0	0	0	1
2015-06-26	7	2015-06-26-S7	2015	June	Friday	617	479	1459	9.741064563	6.061327837	4.976195109	0	10.23633254	3.466673191	0	0.08186980562	0	0.1087241746	0.09752742774	0	0	8.5	6.3	5.7	0	0	0	0	0	0	1
2015-06-26	8	2015-06-26-S8	2015	June	Friday	347	556	438	0	6.912113678	18.14315119	0	0	40.56663153	31.51144553	32.91986749	0	0	0	0	0	8.5	6.3	5.7	0	0	0	0	0	0	1
2015-06-26	9	2015-06-26-S9	2015	June	Friday	2893	1058	2135	1159.879079	1040.188702	562.9363132	18.25954999	992.7961763	493.5896675	49.76486473	56.3898363	0	1.327765723	0	0	0	8.5	6.3	5.7	0	0	0	0	0	0	1
2015-06-26	10	2015-06-26-S10	2015	June	Friday	593	616	531	3349.64949	808.7970125	1500.379295	0	162.9681391	1725.303678	30.1236378	268.9260645	0	7.523901937	0	0	0	8.5	6.3	5.7	0	0	0	0	0	0	1
2015-06-26	11	2015-06-26-S11	2015	June	Friday	111	215	165	0	3.954526498	26.25818924	0	9.988297095	24.7139106	1.713168752	13.53891252	0	0.9214494173	0	0	0	8.5	6.3	5.7	0	0	0	0	0	0	1
2015-06-26	12	2015-06-26-S12	2015	June	Friday	227	434	346	0	10.41637564	103.7139401	0	48.51300557	131.6183956	88.45774461	92.36702546	0	0.5707920967	0	0	0	8.5	6.3	5.7	0	0	0	0	0	0	1
2015-06-26	13	2015-06-26-S13	2015	June	Friday	4762	1162	3140	9603.056477	1705.998603	215.6071481	2680.197115	205.3429772	421.0864576	114.8636746	80.648798	179.3259261	2.959242058	0.0004075409326	0	0	8.5	6.3	5.7	0	0	0	0	0	0	1
2015-06-26	14	2015-06-26-S14	2015	June	Friday	1168	648	1407	589.5334228	47.15772798	24.32564659	0	0	44.70828956	18.73868059	6.690181709	0	0.07165820421	0.009012331905	0	0	8.5	6.3	5.7	0	0	0	0	0	0	1
2015-06-26	15	2015-06-26-S15	2015	June	Friday	587	1799	2451	0	3165.770606	3852.828275	0	1315.109221	1988.479827	201.4117755	236.4977554	0	24.04421122	0.2916802708	0	0	8.5	6.3	5.7	0	0	0	0	0	0	1
2015-06-26	17	2015-06-26-S17	2015	June	Friday	1807	1538	1192	1782.435285	1948.113383	856.8436779	2512.109314	840.7521399	496.7553248	72.20125392	34.81278201	9.069174561	8.219793814	0.230532198	0	0	8.5	6.3	5.7	0	0	0	0	0	0	1
2015-06-26	18	2015-06-26-S18	2015	June	Friday	1614	718	1439	1120.59077	1560.153961	620.8020502	1225.878733	464.6975049	400.4388536	49.10057157	29.10906217	1.711847497	16.43703558	0.2027131459	0	0	8.5	6.3	5.7	0	0	0	0	0	0	1
2015-06-26	19	2015-06-26-S19	2015	June	Friday	106	1328	1268	78.3146809	520.0796118	1619.300835	0	611.7775418	391.3974386	48.20590105	35.49018363	0	30.86255784	0.01349693715	0	0	8.5	6.3	5.7	0	0	0	0	0	0	1
2015-06-26	20	2015-06-26-S20	2015	June	Friday	139	911	724	19.39785975	10.77853336	219.5218339	0	19.76937142	13.7543438	0	1.138009052	0	1.426633405	0	0	0	8.5	6.3	5.7	0	0	0	0	0	0	1
2015-06-26	21	2015-06-26-S21	2015	June	Friday	226	1553	1121	244.5017872	263.5429844	752.1997208	0	186.6989814	522.3260272	18.84815145	45.41544011	0	6.430705847	0.07444857283	0	0	8.5	6.3	5.7	0	0	0	0	0	0	1
2015-06-26	22	2015-06-26-S22	2015	June	Friday	2312	2900	3885	3478.849673	1258.984764	506.3311931	0	263.2198744	450.3324011	98.03746317	59.32170877	0	16.26183964	0.6750730863	0	0	8.5	6.3	5.7	0	0	0	0	0	0	1
2015-06-26	23	2015-06-26-S23	2015	June	Friday	980	724	675	1307.308841	1457.749476	436.6116545	362.3275798	366.2876595	616.9727119	184.2250865	85.49690201	0	1.464449843	0.4980117448	0	0	8.5	6.3	5.7	0	0	0	0	0	0	1
2015-06-26	24	2015-06-26-S24	2015	June	Friday	3564	2080	3411	1104.547258	602.2051153	508.0971231	334.6399953	242.116779	1012.200781	144.135863	105.8928967	178.7738099	2.255398037	0.3141835048	0	0	8.5	6.3	5.7	0	0	0	0	0	0	1
2015-06-26	25	2015-06-26-S25	2015	June	Friday	678	923	1312	0	15.69629645	3.749873743	9.512028069	0	3.941360495	2.200560447	0.5982376238	0	0.00949341406	0	0	0	8.5	6.3	5.7	0	0	0	0	0	0	1
2015-06-26	26	2015-06-26-S26	2015	June	Friday	567	1832	673	132.8458289	349.6385152	603.8627706	53.89870658	127.9672873	615.3406229	177.3799209	103.0621919	9.483014409	13.29347512	0.185841016	0	0	8.5	6.3	5.7	0	0	0	0	0	0	1
2015-06-26	27	2015-06-26-S27	2015	June	Friday	188	305	218	14.53534694	157.5398644	195.9721662	21.58392183	19.24851935	89.60551712	45.89060214	40.98001186	2.212197886	9.315194351	5.530776921	0	0	8.5	6.3	5.7	0	0	0	0	0	0	1
2015-06-26	28	2015-06-26-S28	2015	June	Friday	1588	1590	4045	374.3372227	774.9443053	399.4261026	51.21842195	275.4535777	54.12831721	117.2256228	15.20637917	6.176857565	0.3267610248	0.365043275	0	0	8.5	6.3	5.7	0	0	0	0	0	0	1
2015-06-26	29	2015-06-26-S29	2015	June	Friday	477	703	1749	265.7875841	47.32917173	71.84242242	427.3280913	0	10.017935	10.85383254	1.117932563	49.72532548	0.2679503936	0.04543963389	0	0	8.5	6.3	5.7	0	0	0	0	0	0	1
2015-06-26	30	2015-06-26-S30	2015	June	Friday	332	1312	1096	120.8073086	236.0944153	1164.16858	0	264.8762715	337.9809282	30.51460821	38.03384058	0	9.713722659	0.02159006014	0	0	8.5	6.3	5.7	0	0	0	0	0	0	1
2015-06-26	31	2015-06-26-S31	2015	June	Friday	160	494	471	0	43.94903021	507.0588144	242.8313862	15.34456622	57.45139268	4.559069841	19.3415537	106.3509184	3.535348914	0	0	0	8.5	6.3	5.7	0	0	0	0	0	0	1
2015-06-26	32	2015-06-26-S32	2015	June	Friday	1289	2052	3328	1745.987641	799.0547771	461.8272269	0	98.34784555	396.5071737	52.85534238	30.49089688	0	11.56989117	0.3735861871	0	0	8.5	6.3	5.7	0	0	0	0	0	0	1
2015-06-26	33	2015-06-26-S33	2015	June	Friday	434	277	355	243.198055	384.1205688	78.29699628	101.5176995	153.9999306	133.6485079	29.91981102	16.25028457	4.984132708	0.4021705495	0.02239551908	0	0	8.5	6.3	5.7	0	0	0	0	0	0	1
2015-06-26	34	2015-06-26-S34	2015	June	Friday	251	307	354	68.89908215	292.8153153	60.15265415	1276.824585	315.2862427	157.3015198	35.84833804	19.59696487	133.8571778	0.3629238502	0.1632204243	0	0	8.5	6.3	5.7	0	0	0	0	0	0	1
2015-06-26	36	2015-06-26-S36	2015	June	Friday	612	1083	901	56.15915646	688.0962637	990.3603176	0	547.1451277	668.4621985	22.52706389	52.20305599	0	35.11322926	0.01682622359	0	0	8.5	6.3	5.7	0	0	0	0	0	0	1
2015-06-26	37	2015-06-26-S37	2015	June	Friday	136	394	355	0	50.01535549	850.4409005	123.7691057	88.19635492	142.86988	8.545577771	29.72019616	54.94788255	2.951824651	0.005075562613	0	0	8.5	6.3	5.7	0	0	0	0	0	0	1
2015-06-26	38	2015-06-26-S38	2015	June	Friday	2943	4670	6309	9202.742867	772.2575636	427.1374667	235.6255523	35.73856535	224.569899	38.69370175	18.22147851	9.275917826	3.774233268	0.5018441756	0	0	8.5	6.3	5.7	0	0	0	0	0	0	1
2015-06-26	39	2015-06-26-S39	2015	June	Friday	471	898	537	457.9936049	440.9375303	694.8587303	33.03500686	585.2166106	647.5897566	30.53940848	41.46337126	0	6.813456812	0	0	0	8.5	6.3	5.7	0	0	0	0	0	0	1
2015-06-26	40	2015-06-26-S40	2015	June	Friday	608	942	635	5836.317522	453.0748783	578.4590184	219.6049315	72.45019254	678.8671585	69.46639322	61.54778595	47.88013616	1.70264825	0.06544097987	0	0	8.5	6.3	5.7	0	0	0	0	0	0	1
2015-06-26	42	2015-06-26-S42	2015	June	Friday	134	297	251	0	1215.231676	336.5588202	618.2485482	206.6306994	675.2365695	226.0531117	161.4811517	212.0925234	0.3682920309	0	0	0	8.5	6.3	5.7	0	0	0	0	0	0	1
2015-06-26	43	2015-06-26-S43	2015	June	Friday	191	249	304	0	138.2301003	33.02380261	79.27509256	8.104931768	65.03891743	59.66043412	62.82257307	4.959562112	0.05943435773	0	0	0	8.5	6.3	5.7	0	0	0	0	0	0	1
2015-06-26	44	2015-06-26-S44	2015	June	Friday	108	161	177	0	45.76587336	26.06814715	14.31618308	26.25196437	54.65219207	70.55749974	60.23397054	3.932434257	0.04641346642	0	0	0	8.5	6.3	5.7	0	0	0	0	0	0	1
2015-06-29	1	2015-06-29-S1	2015	June	Monday	662	3762	2811	103.5761932	1458.624515	833.618758	0	128.4589824	256.1786687	65.44176571	20.19512563	0	28.38225557	0.4522389903	0	0	8.4	5	5.7	0	0	1	0	0	0	0
2015-06-29	2	2015-06-29-S2	2015	June	Monday	532	3838	2116	50.23894622	205.2623261	287.1729241	0	112.0179431	113.4900015	5.080749888	8.908082293	0	16.72430704	0.0938505644	0	0	8.4	5	5.7	0	0	1	0	0	0	0
2015-06-29	3	2015-06-29-S3	2015	June	Monday	661	2558	2534	0	1150.59797	1500.797707	0	83.82513317	462.7892381	73.48678527	48.17911225	0	8.183186668	0.2674825307	0	0	8.4	5	5.7	0	0	1	0	0	0	0
2015-06-29	4	2015-06-29-S4	2015	June	Monday	907	4042	3110	1175.602637	1451.294694	887.0515128	0	282.2801266	903.050471	122.7056213	73.08484124	0	35.55060326	0.2822376616	0	0	8.4	5	5.7	0	0	1	0	0	0	0
2015-06-29	5	2015-06-29-S5	2015	June	Monday	1707	2215	2701	2676.726474	250.2671103	171.9365068	248.4896289	0	81.04404268	49.02345136	9.355585217	97.27874165	0.9410737834	0.1305349219	0	0	8.4	5	5.7	0	0	1	0	0	0	0
2015-06-29	6	2015-06-29-S6	2015	June	Monday	4333	2535	5302	2794.54297	217.526194	97.95586137	92.62460855	0	11.55865843	63.89060233	1.598724829	0	0.1730058661	0.111761838	0	0	8.4	5	5.7	0	0	1	0	0	0	0
2015-06-29	7	2015-06-29-S7	2015	June	Monday	742	712	743	9.741064563	6.061327837	4.976195109	0	10.23633254	3.466673191	0	0.08186980562	0	0.1087241746	0.09752742774	0	0	8.4	5	5.7	0	0	1	0	0	0	0
2015-06-29	8	2015-06-29-S8	2015	June	Monday	395	525	484	0	6.912113678	18.14315119	0	0	40.56663153	31.51144553	32.91986749	0	0	0	0	0	8.4	5	5.7	0	0	1	0	0	0	0
2015-06-29	9	2015-06-29-S9	2015	June	Monday	2973	934	2490	1159.879079	1040.188702	562.9363132	18.25954999	992.7961763	493.5896675	49.76486473	56.3898363	0	1.327765723	0	0	0	8.4	5	5.7	0	0	1	0	0	0	0
2015-06-29	10	2015-06-29-S10	2015	June	Monday	513	508	580	3349.64949	808.7970125	1500.379295	0	162.9681391	1725.303678	30.1236378	268.9260645	0	7.523901937	0	0	0	8.4	5	5.7	0	0	1	0	0	0	0
2015-06-29	11	2015-06-29-S11	2015	June	Monday	137	167	148	0	3.954526498	26.25818924	0	9.988297095	24.7139106	1.713168752	13.53891252	0	0.9214494173	0	0	0	8.4	5	5.7	0	0	1	0	0	0	0
2015-06-29	12	2015-06-29-S12	2015	June	Monday	281	345	337	0	10.41637564	103.7139401	0	48.51300557	131.6183956	88.45774461	92.36702546	0	0.5707920967	0	0	0	8.4	5	5.7	0	0	1	0	0	0	0
2015-06-29	13	2015-06-29-S13	2015	June	Monday	4989	1096	3921	9603.056477	1705.998603	215.6071481	2680.197115	205.3429772	421.0864576	114.8636746	80.648798	179.3259261	2.959242058	0.0004075409326	0	0	8.4	5	5.7	0	0	1	0	0	0	0
2015-06-29	14	2015-06-29-S14	2015	June	Monday	1243	601	1682	589.5334228	47.15772798	24.32564659	0	0	44.70828956	18.73868059	6.690181709	0	0.07165820421	0.009012331905	0	0	8.4	5	5.7	0	0	1	0	0	0	0
2015-06-29	15	2015-06-29-S15	2015	June	Monday	597	1657	1807	0	3165.770606	3852.828275	0	1315.109221	1988.479827	201.4117755	236.4977554	0	24.04421122	0.2916802708	0	0	8.4	5	5.7	0	0	1	0	0	0	0
2015-06-29	17	2015-06-29-S17	2015	June	Monday	1873	1468	1220	1782.435285	1948.113383	856.8436779	2512.109314	840.7521399	496.7553248	72.20125392	34.81278201	9.069174561	8.219793814	0.230532198	0	0	8.4	5	5.7	0	0	1	0	0	0	0
2015-06-29	18	2015-06-29-S18	2015	June	Monday	1711	592	1708	1120.59077	1560.153961	620.8020502	1225.878733	464.6975049	400.4388536	49.10057157	29.10906217	1.711847497	16.43703558	0.2027131459	0	0	8.4	5	5.7	0	0	1	0	0	0	0
2015-06-29	19	2015-06-29-S19	2015	June	Monday	149	1122	1038	78.3146809	520.0796118	1619.300835	0	611.7775418	391.3974386	48.20590105	35.49018363	0	30.86255784	0.01349693715	0	0	8.4	5	5.7	0	0	1	0	0	0	0
2015-06-29	20	2015-06-29-S20	2015	June	Monday	105	771	590	19.39785975	10.77853336	219.5218339	0	19.76937142	13.7543438	0	1.138009052	0	1.426633405	0	0	0	8.4	5	5.7	0	0	1	0	0	0	0
2015-06-29	21	2015-06-29-S21	2015	June	Monday	263	1344	1128	244.5017872	263.5429844	752.1997208	0	186.6989814	522.3260272	18.84815145	45.41544011	0	6.430705847	0.07444857283	0	0	8.4	5	5.7	0	0	1	0	0	0	0
2015-06-29	22	2015-06-29-S22	2015	June	Monday	2260	3255	3706	3478.849673	1258.984764	506.3311931	0	263.2198744	450.3324011	98.03746317	59.32170877	0	16.26183964	0.6750730863	0	0	8.4	5	5.7	0	0	1	0	0	0	0
2015-06-29	23	2015-06-29-S23	2015	June	Monday	954	682	721	1307.308841	1457.749476	436.6116545	362.3275798	366.2876595	616.9727119	184.2250865	85.49690201	0	1.464449843	0.4980117448	0	0	8.4	5	5.7	0	0	1	0	0	0	0
2015-06-29	24	2015-06-29-S24	2015	June	Monday	3719	1858	4008	1104.547258	602.2051153	508.0971231	334.6399953	242.116779	1012.200781	144.135863	105.8928967	178.7738099	2.255398037	0.3141835048	0	0	8.4	5	5.7	0	0	1	0	0	0	0
2015-06-29	25	2015-06-29-S25	2015	June	Monday	1160	937	1579	0	15.69629645	3.749873743	9.512028069	0	3.941360495	2.200560447	0.5982376238	0	0.00949341406	0	0	0	8.4	5	5.7	0	0	1	0	0	0	0
2015-06-29	26	2015-06-29-S26	2015	June	Monday	358	827	534	132.8458289	349.6385152	603.8627706	53.89870658	127.9672873	615.3406229	177.3799209	103.0621919	9.483014409	13.29347512	0.185841016	0	0	8.4	5	5.7	0	0	1	0	0	0	0
2015-06-29	27	2015-06-29-S27	2015	June	Monday	136	171	195	14.53534694	157.5398644	195.9721662	21.58392183	19.24851935	89.60551712	45.89060214	40.98001186	2.212197886	9.315194351	5.530776921	0	0	8.4	5	5.7	0	0	1	0	0	0	0
2015-06-29	28	2015-06-29-S28	2015	June	Monday	1551	1976	2263	374.3372227	774.9443053	399.4261026	51.21842195	275.4535777	54.12831721	117.2256228	15.20637917	6.176857565	0.3267610248	0.365043275	0	0	8.4	5	5.7	0	0	1	0	0	0	0
2015-06-29	29	2015-06-29-S29	2015	June	Monday	514	819	757	265.7875841	47.32917173	71.84242242	427.3280913	0	10.017935	10.85383254	1.117932563	49.72532548	0.2679503936	0.04543963389	0	0	8.4	5	5.7	0	0	1	0	0	0	0
2015-06-29	30	2015-06-29-S30	2015	June	Monday	377	1062	924	120.8073086	236.0944153	1164.16858	0	264.8762715	337.9809282	30.51460821	38.03384058	0	9.713722659	0.02159006014	0	0	8.4	5	5.7	0	0	1	0	0	0	0
2015-06-29	31	2015-06-29-S31	2015	June	Monday	179	513	426	0	43.94903021	507.0588144	242.8313862	15.34456622	57.45139268	4.559069841	19.3415537	106.3509184	3.535348914	0	0	0	8.4	5	5.7	0	0	1	0	0	0	0
2015-06-29	32	2015-06-29-S32	2015	June	Monday	1309	1888	2277	1745.987641	799.0547771	461.8272269	0	98.34784555	396.5071737	52.85534238	30.49089688	0	11.56989117	0.3735861871	0	0	8.4	5	5.7	0	0	1	0	0	0	0
2015-06-29	33	2015-06-29-S33	2015	June	Monday	422	239	468	243.198055	384.1205688	78.29699628	101.5176995	153.9999306	133.6485079	29.91981102	16.25028457	4.984132708	0.4021705495	0.02239551908	0	0	8.4	5	5.7	0	0	1	0	0	0	0
2015-06-29	34	2015-06-29-S34	2015	June	Monday	229	300	318	68.89908215	292.8153153	60.15265415	1276.824585	315.2862427	157.3015198	35.84833804	19.59696487	133.8571778	0.3629238502	0.1632204243	0	0	8.4	5	5.7	0	0	1	0	0	0	0
2015-06-29	36	2015-06-29-S36	2015	June	Monday	670	967	720	56.15915646	688.0962637	990.3603176	0	547.1451277	668.4621985	22.52706389	52.20305599	0	35.11322926	0.01682622359	0	0	8.4	5	5.7	0	0	1	0	0	0	0
2015-06-29	37	2015-06-29-S37	2015	June	Monday	123	403	340	0	50.01535549	850.4409005	123.7691057	88.19635492	142.86988	8.545577771	29.72019616	54.94788255	2.951824651	0.005075562613	0	0	8.4	5	5.7	0	0	1	0	0	0	0
2015-06-29	38	2015-06-29-S38	2015	June	Monday	2853	4935	5109	9202.742867	772.2575636	427.1374667	235.6255523	35.73856535	224.569899	38.69370175	18.22147851	9.275917826	3.774233268	0.5018441756	0	0	8.4	5	5.7	0	0	1	0	0	0	0
2015-06-29	39	2015-06-29-S39	2015	June	Monday	467	903	403	457.9936049	440.9375303	694.8587303	33.03500686	585.2166106	647.5897566	30.53940848	41.46337126	0	6.813456812	0	0	0	8.4	5	5.7	0	0	1	0	0	0	0
2015-06-29	40	2015-06-29-S40	2015	June	Monday	662	847	508	5836.317522	453.0748783	578.4590184	219.6049315	72.45019254	678.8671585	69.46639322	61.54778595	47.88013616	1.70264825	0.06544097987	0	0	8.4	5	5.7	0	0	1	0	0	0	0
2015-06-29	42	2015-06-29-S42	2015	June	Monday	198	424	276	0	1215.231676	336.5588202	618.2485482	206.6306994	675.2365695	226.0531117	161.4811517	212.0925234	0.3682920309	0	0	0	8.4	5	5.7	0	0	1	0	0	0	0
2015-06-29	43	2015-06-29-S43	2015	June	Monday	234	272	348	0	138.2301003	33.02380261	79.27509256	8.104931768	65.03891743	59.66043412	62.82257307	4.959562112	0.05943435773	0	0	0	8.4	5	5.7	0	0	1	0	0	0	0
2015-06-29	44	2015-06-29-S44	2015	June	Monday	134	139	194	0	45.76587336	26.06814715	14.31618308	26.25196437	54.65219207	70.55749974	60.23397054	3.932434257	0.04641346642	0	0	0	8.4	5	5.7	0	0	1	0	0	0	0
2015-06-30	1	2015-06-30-S1	2015	June	Tuesday	654	3706	2780	103.5761932	1458.624515	833.618758	0	128.4589824	256.1786687	65.44176571	20.19512563	0	28.38225557	0.4522389903	0	0	11	9.3	8.6	0	0	0	1	0	0	0
2015-06-30	2	2015-06-30-S2	2015	June	Tuesday	544	3649	2216	50.23894622	205.2623261	287.1729241	0	112.0179431	113.4900015	5.080749888	8.908082293	0	16.72430704	0.0938505644	0	0	11	9.3	8.6	0	0	0	1	0	0	0
2015-06-30	3	2015-06-30-S3	2015	June	Tuesday	707	2675	2615	0	1150.59797	1500.797707	0	83.82513317	462.7892381	73.48678527	48.17911225	0	8.183186668	0.2674825307	0	0	11	9.3	8.6	0	0	0	1	0	0	0
2015-06-30	4	2015-06-30-S4	2015	June	Tuesday	967	4193	3357	1175.602637	1451.294694	887.0515128	0	282.2801266	903.050471	122.7056213	73.08484124	0	35.55060326	0.2822376616	0	0	11	9.3	8.6	0	0	0	1	0	0	0
2015-06-30	5	2015-06-30-S5	2015	June	Tuesday	1710	1949	2714	2676.726474	250.2671103	171.9365068	248.4896289	0	81.04404268	49.02345136	9.355585217	97.27874165	0.9410737834	0.1305349219	0	0	11	9.3	8.6	0	0	0	1	0	0	0
2015-06-30	6	2015-06-30-S6	2015	June	Tuesday	4435	2700	5083	2794.54297	217.526194	97.95586137	92.62460855	0	11.55865843	63.89060233	1.598724829	0	0.1730058661	0.111761838	0	0	11	9.3	8.6	0	0	0	1	0	0	0
2015-06-30	7	2015-06-30-S7	2015	June	Tuesday	688	1165	810	9.741064563	6.061327837	4.976195109	0	10.23633254	3.466673191	0	0.08186980562	0	0.1087241746	0.09752742774	0	0	11	9.3	8.6	0	0	0	1	0	0	0
2015-06-30	8	2015-06-30-S8	2015	June	Tuesday	396	668	480	0	6.912113678	18.14315119	0	0	40.56663153	31.51144553	32.91986749	0	0	0	0	0	11	9.3	8.6	0	0	0	1	0	0	0
2015-06-30	9	2015-06-30-S9	2015	June	Tuesday	3058	930	2480	1159.879079	1040.188702	562.9363132	18.25954999	992.7961763	493.5896675	49.76486473	56.3898363	0	1.327765723	0	0	0	11	9.3	8.6	0	0	0	1	0	0	0
2015-06-30	10	2015-06-30-S10	2015	June	Tuesday	591	459	687	3349.64949	808.7970125	1500.379295	0	162.9681391	1725.303678	30.1236378	268.9260645	0	7.523901937	0	0	0	11	9.3	8.6	0	0	0	1	0	0	0
2015-06-30	11	2015-06-30-S11	2015	June	Tuesday	118	274	228	0	3.954526498	26.25818924	0	9.988297095	24.7139106	1.713168752	13.53891252	0	0.9214494173	0	0	0	11	9.3	8.6	0	0	0	1	0	0	0
2015-06-30	12	2015-06-30-S12	2015	June	Tuesday	295	402	460	0	10.41637564	103.7139401	0	48.51300557	131.6183956	88.45774461	92.36702546	0	0.5707920967	0	0	0	11	9.3	8.6	0	0	0	1	0	0	0
2015-06-30	13	2015-06-30-S13	2015	June	Tuesday	4898	1228	3749	9603.056477	1705.998603	215.6071481	2680.197115	205.3429772	421.0864576	114.8636746	80.648798	179.3259261	2.959242058	0.0004075409326	0	0	11	9.3	8.6	0	0	0	1	0	0	0
2015-06-30	14	2015-06-30-S14	2015	June	Tuesday	1313	685	1649	589.5334228	47.15772798	24.32564659	0	0	44.70828956	18.73868059	6.690181709	0	0.07165820421	0.009012331905	0	0	11	9.3	8.6	0	0	0	1	0	0	0
2015-06-30	15	2015-06-30-S15	2015	June	Tuesday	595	1766	2055	0	3165.770606	3852.828275	0	1315.109221	1988.479827	201.4117755	236.4977554	0	24.04421122	0.2916802708	0	0	11	9.3	8.6	0	0	0	1	0	0	0
2015-06-30	17	2015-06-30-S17	2015	June	Tuesday	1878	1485	1208	1782.435285	1948.113383	856.8436779	2512.109314	840.7521399	496.7553248	72.20125392	34.81278201	9.069174561	8.219793814	0.230532198	0	0	11	9.3	8.6	0	0	0	1	0	0	0
2015-06-30	18	2015-06-30-S18	2015	June	Tuesday	1630	676	1608	1120.59077	1560.153961	620.8020502	1225.878733	464.6975049	400.4388536	49.10057157	29.10906217	1.711847497	16.43703558	0.2027131459	0	0	11	9.3	8.6	0	0	0	1	0	0	0
2015-06-30	19	2015-06-30-S19	2015	June	Tuesday	204	1213	1034	78.3146809	520.0796118	1619.300835	0	611.7775418	391.3974386	48.20590105	35.49018363	0	30.86255784	0.01349693715	0	0	11	9.3	8.6	0	0	0	1	0	0	0
2015-06-30	20	2015-06-30-S20	2015	June	Tuesday	108	823	570	19.39785975	10.77853336	219.5218339	0	19.76937142	13.7543438	0	1.138009052	0	1.426633405	0	0	0	11	9.3	8.6	0	0	0	1	0	0	0
2015-06-30	21	2015-06-30-S21	2015	June	Tuesday	308	1266	1014	244.5017872	263.5429844	752.1997208	0	186.6989814	522.3260272	18.84815145	45.41544011	0	6.430705847	0.07444857283	0	0	11	9.3	8.6	0	0	0	1	0	0	0
2015-06-30	22	2015-06-30-S22	2015	June	Tuesday	2472	3110	3764	3478.849673	1258.984764	506.3311931	0	263.2198744	450.3324011	98.03746317	59.32170877	0	16.26183964	0.6750730863	0	0	11	9.3	8.6	0	0	0	1	0	0	0
2015-06-30	23	2015-06-30-S23	2015	June	Tuesday	1019	656	670	1307.308841	1457.749476	436.6116545	362.3275798	366.2876595	616.9727119	184.2250865	85.49690201	0	1.464449843	0.4980117448	0	0	11	9.3	8.6	0	0	0	1	0	0	0
2015-06-30	24	2015-06-30-S24	2015	June	Tuesday	3642	1870	4041	1104.547258	602.2051153	508.0971231	334.6399953	242.116779	1012.200781	144.135863	105.8928967	178.7738099	2.255398037	0.3141835048	0	0	11	9.3	8.6	0	0	0	1	0	0	0
2015-06-30	25	2015-06-30-S25	2015	June	Tuesday	777	1039	1629	0	15.69629645	3.749873743	9.512028069	0	3.941360495	2.200560447	0.5982376238	0	0.00949341406	0	0	0	11	9.3	8.6	0	0	0	1	0	0	0
2015-06-30	26	2015-06-30-S26	2015	June	Tuesday	540	1696	616	132.8458289	349.6385152	603.8627706	53.89870658	127.9672873	615.3406229	177.3799209	103.0621919	9.483014409	13.29347512	0.185841016	0	0	11	9.3	8.6	0	0	0	1	0	0	0
2015-06-30	27	2015-06-30-S27	2015	June	Tuesday	174	322	210	14.53534694	157.5398644	195.9721662	21.58392183	19.24851935	89.60551712	45.89060214	40.98001186	2.212197886	9.315194351	5.530776921	0	0	11	9.3	8.6	0	0	0	1	0	0	0
2015-06-30	28	2015-06-30-S28	2015	June	Tuesday	1593	1413	1969	374.3372227	774.9443053	399.4261026	51.21842195	275.4535777	54.12831721	117.2256228	15.20637917	6.176857565	0.3267610248	0.365043275	0	0	11	9.3	8.6	0	0	0	1	0	0	0
2015-06-30	29	2015-06-30-S29	2015	June	Tuesday	535	1231	753	265.7875841	47.32917173	71.84242242	427.3280913	0	10.017935	10.85383254	1.117932563	49.72532548	0.2679503936	0.04543963389	0	0	11	9.3	8.6	0	0	0	1	0	0	0
2015-06-30	30	2015-06-30-S30	2015	June	Tuesday	388	1131	882	120.8073086	236.0944153	1164.16858	0	264.8762715	337.9809282	30.51460821	38.03384058	0	9.713722659	0.02159006014	0	0	11	9.3	8.6	0	0	0	1	0	0	0
2015-06-30	31	2015-06-30-S31	2015	June	Tuesday	184	428	355	0	43.94903021	507.0588144	242.8313862	15.34456622	57.45139268	4.559069841	19.3415537	106.3509184	3.535348914	0	0	0	11	9.3	8.6	0	0	0	1	0	0	0
2015-06-30	32	2015-06-30-S32	2015	June	Tuesday	1328	2396	2531	1745.987641	799.0547771	461.8272269	0	98.34784555	396.5071737	52.85534238	30.49089688	0	11.56989117	0.3735861871	0	0	11	9.3	8.6	0	0	0	1	0	0	0
2015-06-30	33	2015-06-30-S33	2015	June	Tuesday	425	253	460	243.198055	384.1205688	78.29699628	101.5176995	153.9999306	133.6485079	29.91981102	16.25028457	4.984132708	0.4021705495	0.02239551908	0	0	11	9.3	8.6	0	0	0	1	0	0	0
2015-06-30	34	2015-06-30-S34	2015	June	Tuesday	264	359	324	68.89908215	292.8153153	60.15265415	1276.824585	315.2862427	157.3015198	35.84833804	19.59696487	133.8571778	0.3629238502	0.1632204243	0	0	11	9.3	8.6	0	0	0	1	0	0	0
2015-06-30	36	2015-06-30-S36	2015	June	Tuesday	670	1085	709	56.15915646	688.0962637	990.3603176	0	547.1451277	668.4621985	22.52706389	52.20305599	0	35.11322926	0.01682622359	0	0	11	9.3	8.6	0	0	0	1	0	0	0
2015-06-30	37	2015-06-30-S37	2015	June	Tuesday	140	381	256	0	50.01535549	850.4409005	123.7691057	88.19635492	142.86988	8.545577771	29.72019616	54.94788255	2.951824651	0.005075562613	0	0	11	9.3	8.6	0	0	0	1	0	0	0
2015-06-30	38	2015-06-30-S38	2015	June	Tuesday	3069	5197	5387	9202.742867	772.2575636	427.1374667	235.6255523	35.73856535	224.569899	38.69370175	18.22147851	9.275917826	3.774233268	0.5018441756	0	0	11	9.3	8.6	0	0	0	1	0	0	0
2015-06-30	39	2015-06-30-S39	2015	June	Tuesday	491	857	328	457.9936049	440.9375303	694.8587303	33.03500686	585.2166106	647.5897566	30.53940848	41.46337126	0	6.813456812	0	0	0	11	9.3	8.6	0	0	0	1	0	0	0
2015-06-30	40	2015-06-30-S40	2015	June	Tuesday	638	926	477	5836.317522	453.0748783	578.4590184	219.6049315	72.45019254	678.8671585	69.46639322	61.54778595	47.88013616	1.70264825	0.06544097987	0	0	11	9.3	8.6	0	0	0	1	0	0	0
2015-06-30	42	2015-06-30-S42	2015	June	Tuesday	177	424	425	0	1215.231676	336.5588202	618.2485482	206.6306994	675.2365695	226.0531117	161.4811517	212.0925234	0.3682920309	0	0	0	11	9.3	8.6	0	0	0	1	0	0	0
2015-06-30	43	2015-06-30-S43	2015	June	Tuesday	254	262	400	0	138.2301003	33.02380261	79.27509256	8.104931768	65.03891743	59.66043412	62.82257307	4.959562112	0.05943435773	0	0	0	11	9.3	8.6	0	0	0	1	0	0	0
2015-06-30	44	2015-06-30-S44	2015	June	Tuesday	174	173	248	0	45.76587336	26.06814715	14.31618308	26.25196437	54.65219207	70.55749974	60.23397054	3.932434257	0.04641346642	0	0	0	11	9.3	8.6	0	0	0	1	0	0	0
2016-06-01	1	2016-06-01-S1	2016	June	Wednesday	816	3843	3335	103.5761932	1450.796885	829.446496	0	128.4589824	230.8893563	65.80341936	20.25599459	0	28.62884589	0.4522389903	0	0	10.6	5.7	5	0	0	0	0	1	0	0
2016-06-01	2	2016-06-01-S2	2016	June	Wednesday	575	3182	1742	50.23902202	205.1233151	284.2968087	0	112.0179431	107.5280375	5.092763145	9.196518733	0	16.7928371	0.0938505644	0	0	10.6	5.7	5	0	0	0	0	1	0	0
2016-06-01	3	2016-06-01-S3	2016	June	Wednesday	743	2566	2543	0	1148.303546	1452.778356	0	86.10538096	425.4782595	75.6428326	50.10337665	0	7.648429962	0.2674825307	0	0	10.6	5.7	5	0	0	0	0	1	0	0
2016-06-01	4	2016-06-01-S4	2016	June	Wednesday	995	3421	3025	1170.06586	1456.981458	881.6611073	0	282.2801266	804.4898199	122.5977526	72.63308338	0	35.64764152	0.2822376616	0	0	10.6	5.7	5	0	0	0	0	1	0	0
2016-06-01	5	2016-06-01-S5	2016	June	Wednesday	1757	1720	2711	2321.906304	221.5657236	153.5662291	248.3514633	0	63.85888712	48.19192373	8.819894262	95.61148868	0.8241353847	0.1305349219	0	0	10.6	5.7	5	0	0	0	0	1	0	0
2016-06-01	6	2016-06-01-S6	2016	June	Wednesday	4092	2079	4562	2612.948759	202.0974504	87.03939346	92.41736012	0	10.74541451	62.75773025	1.647713093	0	0.1440448957	0.111761838	0	0	10.6	5.7	5	0	0	0	0	1	0	0
2016-06-01	7	2016-06-01-S7	2016	June	Wednesday	1052	881	914	9.741064563	6.061327837	4.943342162	0	10.23633254	3.801299512	0	0.1349350093	0	0.1343954318	0.09752742774	0	0	10.6	5.7	5	0	0	0	0	1	0	0
2016-06-01	8	2016-06-01-S8	2016	June	Wednesday	342	507	565	0	7.430091317	22.63121361	0	0	38.66864646	30.97137326	31.85939379	0	0	0	0	0	10.6	5.7	5	0	0	0	0	1	0	0
2016-06-01	9	2016-06-01-S9	2016	June	Wednesday	2840	1049	2566	1159.879079	1039.900966	557.610769	18.25954999	992.7961763	536.8194716	59.20357615	66.13963954	0	1.433983715	0	0	0	10.6	5.7	5	0	0	0	0	1	0	0
2016-06-01	10	2016-06-01-S10	2016	June	Wednesday	641	503	697	3349.64949	808.7970125	1497.280389	0	162.9681391	1443.577601	29.60735106	264.3118154	0	7.449687025	0	0	0	10.6	5.7	5	0	0	0	0	1	0	0
2016-06-01	11	2016-06-01-S11	2016	June	Wednesday	65	238	114	0	3.954526498	26.26567489	0	9.988297095	24.7139106	1.683806883	13.30687012	0	0.9214494173	0	0	0	10.6	5.7	5	0	0	0	0	1	0	0
2016-06-01	12	2016-06-01-S12	2016	June	Wednesday	273	400	265	0	10.41637564	103.9115408	0	48.51300557	131.6183956	86.94167404	90.78395986	0	0.5707920967	0	0	0	10.6	5.7	5	0	0	0	0	1	0	0
2016-06-01	13	2016-06-01-S13	2016	June	Wednesday	5061	1372	4105	9932.909457	1784.21588	244.5809621	2732.07604	249.9593184	703.9500032	232.7958316	181.6401627	362.7182323	3.355145207	0.0004075409326	0	0	10.6	5.7	5	0	0	0	0	1	0	0
2016-06-01	14	2016-06-01-S14	2016	June	Wednesday	1309	658	1591	602.341104	45.86851914	24.03330176	0	0	45.74817275	22.62248969	8.090651611	0	0.06115833943	0.009012331905	0	0	10.6	5.7	5	0	0	0	0	1	0	0
2016-06-01	15	2016-06-01-S15	2016	June	Wednesday	656	1759	2030	0	3332.788035	3834.997716	0	1379.551534	1944.93355	201.3971884	265.8526465	0	23.43082355	0.2916802708	0	0	10.6	5.7	5	0	0	0	0	1	0	0
2016-06-01	17	2016-06-01-S17	2016	June	Wednesday	2000	1526	1324	1712.591625	1895.9105	888.758095	2469.419368	818.1342042	582.6265827	100.1780479	41.72201362	56.59066234	9.170318378	0.230532198	0	0	10.6	5.7	5	0	0	0	0	1	0	0
2016-06-01	18	2016-06-01-S18	2016	June	Wednesday	1797	713	1808	1027.150957	1503.732879	590.1226774	1184.296995	390.6910219	494.6917268	78.02234311	35.50223221	49.36252534	17.33409782	0.2027131459	0	0	10.6	5.7	5	0	0	0	0	1	0	0
2016-06-01	19	2016-06-01-S19	2016	June	Wednesday	166	1084	932	78.3146809	532.4242624	1590.15092	0	611.7775418	347.873677	51.69506525	35.251646	0	31.87636646	0.01349693715	0	0	10.6	5.7	5	0	0	0	0	1	0	0
2016-06-01	20	2016-06-01-S20	2016	June	Wednesday	109	635	471	24.10778275	13.39720581	253.1968916	0	24.49684771	16.94521065	0	1.554378842	0	2.200969786	0	0	0	10.6	5.7	5	0	0	0	0	1	0	0
2016-06-01	21	2016-06-01-S21	2016	June	Wednesday	307	1410	1047	253.7352904	266.4386237	769.0463495	0	177.8737335	600.0204335	23.48138224	54.92149141	0	6.452645095	0.07444857283	0	0	10.6	5.7	5	0	0	0	0	1	0	0
2016-06-01	22	2016-06-01-S22	2016	June	Wednesday	2330	2613	3542	3443.361168	1211.484913	471.0027637	0	263.2198744	413.5140681	105.8140147	62.02816981	0	15.83483742	0.6750730863	0	0	10.6	5.7	5	0	0	0	0	1	0	0
2016-06-01	23	2016-06-01-S23	2016	June	Wednesday	1547	1007	1228	1021.038094	1419.443618	407.2142617	320.9288516	319.7937043	560.8175962	266.3989888	100.7061635	6.319463618	1.731241827	0.4980117448	0	0	10.6	5.7	5	0	0	0	0	1	0	0
2016-06-01	24	2016-06-01-S24	2016	June	Wednesday	3787	2224	4231	1104.142315	617.5751684	504.7439216	368.8850094	241.4130799	1059.613125	214.8289311	138.4276876	192.4022615	2.791511999	0.3141835048	0	0	10.6	5.7	5	0	0	0	0	1	0	0
2016-06-01	25	2016-06-01-S25	2016	June	Wednesday	925	954	1188	0	18.17644611	3.877449478	7.948813813	0	4.072527111	2.162845209	0.5874345296	0	0.006594042662	0	0	0	10.6	5.7	5	0	0	0	0	1	0	0
2016-06-01	26	2016-06-01-S26	2016	June	Wednesday	456	1230	1063	111.875145	339.6806905	608.4664797	56.99774624	124.8915011	617.2538789	200.5784139	127.8352716	42.24682616	12.41787372	0.185841016	0	0	10.6	5.7	5	0	0	0	0	1	0	0
2016-06-01	27	2016-06-01-S27	2016	June	Wednesday	159	201	250	14.38081054	156.1815769	203.9758362	20.56300681	19.20788798	81.66163488	48.97313687	40.16597538	2.174283194	9.037099692	5.530776921	0	0	10.6	5.7	5	0	0	0	0	1	0	0
2016-06-01	28	2016-06-01-S28	2016	June	Wednesday	1753	1393	2089	247.093598	676.4403633	317.1878828	44.37277019	228.9131435	35.25281931	122.200618	12.0395788	6.113510279	0.3219911855	0.365043275	0	0	10.6	5.7	5	0	0	0	0	1	0	0
2016-06-01	29	2016-06-01-S29	2016	June	Wednesday	572	807	852	209.6515018	43.41948746	58.78530267	362.0989944	0	8.727350742	10.69193675	1.069828592	48.8730869	0.2411307983	0.04543963389	0	0	10.6	5.7	5	0	0	0	0	1	0	0
2016-06-01	30	2016-06-01-S30	2016	June	Wednesday	325	1012	807	130.4509503	235.4757166	1197.343469	0	259.8871179	319.5634238	33.89299204	39.40426295	0	10.51155023	0.02159006014	0	0	10.6	5.7	5	0	0	0	0	1	0	0
2016-06-01	31	2016-06-01-S31	2016	June	Wednesday	183	397	333	0	43.94903021	502.9358297	242.8313862	15.34456622	56.82466198	4.480932289	19.02810312	104.5281781	3.559487773	0	0	0	10.6	5.7	5	0	0	0	0	1	0	0
2016-06-01	32	2016-06-01-S32	2016	June	Wednesday	1428	1934	2646	1747.097052	805.4344595	461.8548074	0	98.34784555	367.6628201	57.78656166	32.34108594	0	11.52260524	0.3735861871	0	0	10.6	5.7	5	0	0	0	0	1	0	0
2016-06-01	33	2016-06-01-S33	2016	June	Wednesday	495	366	579	196.9750599	336.7266899	61.68960928	71.5576192	134.0989954	112.1069914	33.67113385	14.74499061	4.898710036	0.3964522419	0.02239551908	0	0	10.6	5.7	5	0	0	0	0	1	0	0
2016-06-01	34	2016-06-01-S34	2016	June	Wednesday	285	333	362	88.15057538	305.0381848	57.12068796	1524.675993	250.8976209	148.0712799	43.61450871	19.11650028	243.1582097	0.364410922	0.1632204243	0	0	10.6	5.7	5	0	0	0	0	1	0	0
2016-06-01	35	2016-06-01-S35	2016	June	Wednesday	2916	2834	3633	2426.264481	974.6897082	1107.782498	11.17328564	29.54543245	683.4385211	182.8604152	138.1252277	0	15.1443988	1.127386092	0	0	10.6	5.7	5	0	0	0	0	1	0	0
2016-06-01	36	2016-06-01-S36	2016	June	Wednesday	632	961	737	68.51939141	685.6874767	955.8187695	0	535.0965915	721.0271643	28.66430632	68.67524357	0	34.64864162	0.01682622359	0	0	10.6	5.7	5	0	0	0	0	1	0	0
2016-06-01	37	2016-06-01-S37	2016	June	Wednesday	132	385	234	0	50.09726922	846.6921142	125.8853061	88.57405355	142.0934197	8.399115762	28.78490777	54.1764508	2.947769202	0.005075562613	0	0	10.6	5.7	5	0	0	0	0	1	0	0
2016-06-01	38	2016-06-01-S38	2016	June	Wednesday	3300	4377	5103	9230.284264	753.8827284	410.9300369	235.6255523	35.73856535	206.2593278	39.69037003	19.59711442	9.116938575	3.637923816	0.5018441756	0	0	10.6	5.7	5	0	0	0	0	1	0	0
2016-06-01	39	2016-06-01-S39	2016	June	Wednesday	548	965	414	531.8619702	441.4821432	753.6398619	32.53534771	646.9073004	643.7662163	30.92625038	48.19870566	0	6.846833801	0	0	0	10.6	5.7	5	0	0	0	0	1	0	0
2016-06-01	40	2016-06-01-S40	2016	June	Wednesday	721	887	672	6627.920763	471.4390098	645.8143093	191.3721219	76.85177023	671.6475539	72.62842763	66.81513203	47.92537615	1.774245015	0.06544097987	0	0	10.6	5.7	5	0	0	0	0	1	0	0
2016-06-01	42	2016-06-01-S42	2016	June	Wednesday	226	516	463	0	1215.231676	336.3389824	618.2485482	206.6306994	673.6339728	222.1788045	158.8252457	208.4574857	0.3694206617	0	0	0	10.6	5.7	5	0	0	0	0	1	0	0
2016-06-01	43	2016-06-01-S43	2016	June	Wednesday	242	430	514	0	138.2301003	33.02557805	79.27509256	8.104931768	65.03849204	58.63791846	61.75502868	4.874560553	0.0595444597	0	0	0	10.6	5.7	5	0	0	0	0	1	0	0
2016-06-01	44	2016-06-01-S44	2016	June	Wednesday	125	217	269	0	45.76587336	26.06863868	14.31618308	26.25196437	54.6518238	69.34822011	59.20314452	3.865036564	0.0464903092	0	0	0	10.6	5.7	5	0	0	0	0	1	0	0
2016-06-01	53	2016-06-01-S53	2016	June	Wednesday	927	2304	1409	1757.14024	1447.45167	710.5801578	0	188.3146394	703.712988	78.66386868	58.63464054	0	41.41759427	1.041656459	0	0	10.6	5.7	5	0	0	0	0	1	0	0
2016-06-02	1	2016-06-02-S1	2016	June	Thursday	883	3778	3467	103.5761932	1450.796885	829.446496	0	128.4589824	230.8893563	65.80341936	20.25599459	0	28.62884589	0.4522389903	0	0	7.5	9	6.8	0	0	0	0	0	1	0
2016-06-02	2	2016-06-02-S2	2016	June	Thursday	559	3173	2128	50.23902202	205.1233151	284.2968087	0	112.0179431	107.5280375	5.092763145	9.196518733	0	16.7928371	0.0938505644	0	0	7.5	9	6.8	0	0	0	0	0	1	0
2016-06-02	3	2016-06-02-S3	2016	June	Thursday	701	2573	2392	0	1148.303546	1452.778356	0	86.10538096	425.4782595	75.6428326	50.10337665	0	7.648429962	0.2674825307	0	0	7.5	9	6.8	0	0	0	0	0	1	0
2016-06-02	4	2016-06-02-S4	2016	June	Thursday	973	3219	3068	1170.06586	1456.981458	881.6611073	0	282.2801266	804.4898199	122.5977526	72.63308338	0	35.64764152	0.2822376616	0	0	7.5	9	6.8	0	0	0	0	0	1	0
2016-06-02	5	2016-06-02-S5	2016	June	Thursday	1729	1505	2699	2321.906304	221.5657236	153.5662291	248.3514633	0	63.85888712	48.19192373	8.819894262	95.61148868	0.8241353847	0.1305349219	0	0	7.5	9	6.8	0	0	0	0	0	1	0
2016-06-02	6	2016-06-02-S6	2016	June	Thursday	4126	2128	4981	2612.948759	202.0974504	87.03939346	92.41736012	0	10.74541451	62.75773025	1.647713093	0	0.1440448957	0.111761838	0	0	7.5	9	6.8	0	0	0	0	0	1	0
2016-06-02	7	2016-06-02-S7	2016	June	Thursday	741	976	706	9.741064563	6.061327837	4.943342162	0	10.23633254	3.801299512	0	0.1349350093	0	0.1343954318	0.09752742774	0	0	7.5	9	6.8	0	0	0	0	0	1	0
2016-06-02	8	2016-06-02-S8	2016	June	Thursday	404	554	519	0	7.430091317	22.63121361	0	0	38.66864646	30.97137326	31.85939379	0	0	0	0	0	7.5	9	6.8	0	0	0	0	0	1	0
2016-06-02	9	2016-06-02-S9	2016	June	Thursday	3105	961	2624	1159.879079	1039.900966	557.610769	18.25954999	992.7961763	536.8194716	59.20357615	66.13963954	0	1.433983715	0	0	0	7.5	9	6.8	0	0	0	0	0	1	0
2016-06-02	10	2016-06-02-S10	2016	June	Thursday	608	535	762	3349.64949	808.7970125	1497.280389	0	162.9681391	1443.577601	29.60735106	264.3118154	0	7.449687025	0	0	0	7.5	9	6.8	0	0	0	0	0	1	0
2016-06-02	11	2016-06-02-S11	2016	June	Thursday	33	158	105	0	3.954526498	26.26567489	0	9.988297095	24.7139106	1.683806883	13.30687012	0	0.9214494173	0	0	0	7.5	9	6.8	0	0	0	0	0	1	0
2016-06-02	12	2016-06-02-S12	2016	June	Thursday	223	319	265	0	10.41637564	103.9115408	0	48.51300557	131.6183956	86.94167404	90.78395986	0	0.5707920967	0	0	0	7.5	9	6.8	0	0	0	0	0	1	0
2016-06-02	13	2016-06-02-S13	2016	June	Thursday	5033	1348	3888	9932.909457	1784.21588	244.5809621	2732.07604	249.9593184	703.9500032	232.7958316	181.6401627	362.7182323	3.355145207	0.0004075409326	0	0	7.5	9	6.8	0	0	0	0	0	1	0
2016-06-02	14	2016-06-02-S14	2016	June	Thursday	1270	624	1606	602.341104	45.86851914	24.03330176	0	0	45.74817275	22.62248969	8.090651611	0	0.06115833943	0.009012331905	0	0	7.5	9	6.8	0	0	0	0	0	1	0
2016-06-02	15	2016-06-02-S15	2016	June	Thursday	614	1712	1883	0	3332.788035	3834.997716	0	1379.551534	1944.93355	201.3971884	265.8526465	0	23.43082355	0.2916802708	0	0	7.5	9	6.8	0	0	0	0	0	1	0
2016-06-02	17	2016-06-02-S17	2016	June	Thursday	2108	1682	1337	1712.591625	1895.9105	888.758095	2469.419368	818.1342042	582.6265827	100.1780479	41.72201362	56.59066234	9.170318378	0.230532198	0	0	7.5	9	6.8	0	0	0	0	0	1	0
2016-06-02	18	2016-06-02-S18	2016	June	Thursday	1864	709	1784	1027.150957	1503.732879	590.1226774	1184.296995	390.6910219	494.6917268	78.02234311	35.50223221	49.36252534	17.33409782	0.2027131459	0	0	7.5	9	6.8	0	0	0	0	0	1	0
2016-06-02	19	2016-06-02-S19	2016	June	Thursday	242	1202	959	78.3146809	532.4242624	1590.15092	0	611.7775418	347.873677	51.69506525	35.251646	0	31.87636646	0.01349693715	0	0	7.5	9	6.8	0	0	0	0	0	1	0
2016-06-02	20	2016-06-02-S20	2016	June	Thursday	93	599	476	24.10778275	13.39720581	253.1968916	0	24.49684771	16.94521065	0	1.554378842	0	2.200969786	0	0	0	7.5	9	6.8	0	0	0	0	0	1	0
2016-06-02	21	2016-06-02-S21	2016	June	Thursday	334	1384	1129	253.7352904	266.4386237	769.0463495	0	177.8737335	600.0204335	23.48138224	54.92149141	0	6.452645095	0.07444857283	0	0	7.5	9	6.8	0	0	0	0	0	1	0
2016-06-02	22	2016-06-02-S22	2016	June	Thursday	2382	2619	3515	3443.361168	1211.484913	471.0027637	0	263.2198744	413.5140681	105.8140147	62.02816981	0	15.83483742	0.6750730863	0	0	7.5	9	6.8	0	0	0	0	0	1	0
2016-06-02	23	2016-06-02-S23	2016	June	Thursday	1673	1102	1275	1021.038094	1419.443618	407.2142617	320.9288516	319.7937043	560.8175962	266.3989888	100.7061635	6.319463618	1.731241827	0.4980117448	0	0	7.5	9	6.8	0	0	0	0	0	1	0
2016-06-02	24	2016-06-02-S24	2016	June	Thursday	3842	2244	4252	1104.142315	617.5751684	504.7439216	368.8850094	241.4130799	1059.613125	214.8289311	138.4276876	192.4022615	2.791511999	0.3141835048	0	0	7.5	9	6.8	0	0	0	0	0	1	0
2016-06-02	25	2016-06-02-S25	2016	June	Thursday	837	852	1252	0	18.17644611	3.877449478	7.948813813	0	4.072527111	2.162845209	0.5874345296	0	0.006594042662	0	0	0	7.5	9	6.8	0	0	0	0	0	1	0
2016-06-02	26	2016-06-02-S26	2016	June	Thursday	599	1739	662	111.875145	339.6806905	608.4664797	56.99774624	124.8915011	617.2538789	200.5784139	127.8352716	42.24682616	12.41787372	0.185841016	0	0	7.5	9	6.8	0	0	0	0	0	1	0
2016-06-02	27	2016-06-02-S27	2016	June	Thursday	161	318	240	14.38081054	156.1815769	203.9758362	20.56300681	19.20788798	81.66163488	48.97313687	40.16597538	2.174283194	9.037099692	5.530776921	0	0	7.5	9	6.8	0	0	0	0	0	1	0
2016-06-02	28	2016-06-02-S28	2016	June	Thursday	1685	1173	2171	247.093598	676.4403633	317.1878828	44.37277019	228.9131435	35.25281931	122.200618	12.0395788	6.113510279	0.3219911855	0.365043275	0	0	7.5	9	6.8	0	0	0	0	0	1	0
2016-06-02	29	2016-06-02-S29	2016	June	Thursday	529	754	766	209.6515018	43.41948746	58.78530267	362.0989944	0	8.727350742	10.69193675	1.069828592	48.8730869	0.2411307983	0.04543963389	0	0	7.5	9	6.8	0	0	0	0	0	1	0
2016-06-02	30	2016-06-02-S30	2016	June	Thursday	384	1034	833	130.4509503	235.4757166	1197.343469	0	259.8871179	319.5634238	33.89299204	39.40426295	0	10.51155023	0.02159006014	0	0	7.5	9	6.8	0	0	0	0	0	1	0
2016-06-02	31	2016-06-02-S31	2016	June	Thursday	177	382	307	0	43.94903021	502.9358297	242.8313862	15.34456622	56.82466198	4.480932289	19.02810312	104.5281781	3.559487773	0	0	0	7.5	9	6.8	0	0	0	0	0	1	0
2016-06-02	32	2016-06-02-S32	2016	June	Thursday	1378	2051	2397	1747.097052	805.4344595	461.8548074	0	98.34784555	367.6628201	57.78656166	32.34108594	0	11.52260524	0.3735861871	0	0	7.5	9	6.8	0	0	0	0	0	1	0
2016-06-02	33	2016-06-02-S33	2016	June	Thursday	527	336	587	196.9750599	336.7266899	61.68960928	71.5576192	134.0989954	112.1069914	33.67113385	14.74499061	4.898710036	0.3964522419	0.02239551908	0	0	7.5	9	6.8	0	0	0	0	0	1	0
2016-06-02	34	2016-06-02-S34	2016	June	Thursday	284	382	349	88.15057538	305.0381848	57.12068796	1524.675993	250.8976209	148.0712799	43.61450871	19.11650028	243.1582097	0.364410922	0.1632204243	0	0	7.5	9	6.8	0	0	0	0	0	1	0
2016-06-02	35	2016-06-02-S35	2016	June	Thursday	3085	2951	3475	2426.264481	974.6897082	1107.782498	11.17328564	29.54543245	683.4385211	182.8604152	138.1252277	0	15.1443988	1.127386092	0	0	7.5	9	6.8	0	0	0	0	0	1	0
2016-06-02	36	2016-06-02-S36	2016	June	Thursday	604	916	671	68.51939141	685.6874767	955.8187695	0	535.0965915	721.0271643	28.66430632	68.67524357	0	34.64864162	0.01682622359	0	0	7.5	9	6.8	0	0	0	0	0	1	0
2016-06-02	37	2016-06-02-S37	2016	June	Thursday	148	330	270	0	50.09726922	846.6921142	125.8853061	88.57405355	142.0934197	8.399115762	28.78490777	54.1764508	2.947769202	0.005075562613	0	0	7.5	9	6.8	0	0	0	0	0	1	0
2016-06-02	38	2016-06-02-S38	2016	June	Thursday	3343	4179	5352	9230.284264	753.8827284	410.9300369	235.6255523	35.73856535	206.2593278	39.69037003	19.59711442	9.116938575	3.637923816	0.5018441756	0	0	7.5	9	6.8	0	0	0	0	0	1	0
2016-06-02	39	2016-06-02-S39	2016	June	Thursday	563	967	441	531.8619702	441.4821432	753.6398619	32.53534771	646.9073004	643.7662163	30.92625038	48.19870566	0	6.846833801	0	0	0	7.5	9	6.8	0	0	0	0	0	1	0
2016-06-02	40	2016-06-02-S40	2016	June	Thursday	747	888	654	6627.920763	471.4390098	645.8143093	191.3721219	76.85177023	671.6475539	72.62842763	66.81513203	47.92537615	1.774245015	0.06544097987	0	0	7.5	9	6.8	0	0	0	0	0	1	0
2016-06-02	42	2016-06-02-S42	2016	June	Thursday	194	618	544	0	1215.231676	336.3389824	618.2485482	206.6306994	673.6339728	222.1788045	158.8252457	208.4574857	0.3694206617	0	0	0	7.5	9	6.8	0	0	0	0	0	1	0
2016-06-02	43	2016-06-02-S43	2016	June	Thursday	221	464	540	0	138.2301003	33.02557805	79.27509256	8.104931768	65.03849204	58.63791846	61.75502868	4.874560553	0.0595444597	0	0	0	7.5	9	6.8	0	0	0	0	0	1	0
2016-06-02	44	2016-06-02-S44	2016	June	Thursday	109	245	251	0	45.76587336	26.06863868	14.31618308	26.25196437	54.6518238	69.34822011	59.20314452	3.865036564	0.0464903092	0	0	0	7.5	9	6.8	0	0	0	0	0	1	0
2016-06-02	53	2016-06-02-S53	2016	June	Thursday	920	2317	1376	1757.14024	1447.45167	710.5801578	0	188.3146394	703.712988	78.66386868	58.63464054	0	41.41759427	1.041656459	0	0	7.5	9	6.8	0	0	0	0	0	1	0
2016-06-03	1	2016-06-03-S1	2016	June	Friday	859	4002	4062	103.5761932	1450.796885	829.446496	0	128.4589824	230.8893563	65.80341936	20.25599459	0	28.62884589	0.4522389903	0	0	11.3	10	9.9	0	0	0	0	0	0	1
2016-06-03	2	2016-06-03-S2	2016	June	Friday	579	3263	2740	50.23902202	205.1233151	284.2968087	0	112.0179431	107.5280375	5.092763145	9.196518733	0	16.7928371	0.0938505644	0	0	11.3	10	9.9	0	0	0	0	0	0	1
2016-06-03	3	2016-06-03-S3	2016	June	Friday	712	2611	2934	0	1148.303546	1452.778356	0	86.10538096	425.4782595	75.6428326	50.10337665	0	7.648429962	0.2674825307	0	0	11.3	10	9.9	0	0	0	0	0	0	1
2016-06-03	4	2016-06-03-S4	2016	June	Friday	922	3691	3720	1170.06586	1456.981458	881.6611073	0	282.2801266	804.4898199	122.5977526	72.63308338	0	35.64764152	0.2822376616	0	0	11.3	10	9.9	0	0	0	0	0	0	1
2016-06-03	5	2016-06-03-S5	2016	June	Friday	1756	1696	2877	2321.906304	221.5657236	153.5662291	248.3514633	0	63.85888712	48.19192373	8.819894262	95.61148868	0.8241353847	0.1305349219	0	0	11.3	10	9.9	0	0	0	0	0	0	1
2016-06-03	6	2016-06-03-S6	2016	June	Friday	3773	2521	4546	2612.948759	202.0974504	87.03939346	92.41736012	0	10.74541451	62.75773025	1.647713093	0	0.1440448957	0.111761838	0	0	11.3	10	9.9	0	0	0	0	0	0	1
2016-06-03	7	2016-06-03-S7	2016	June	Friday	631	798	665	9.741064563	6.061327837	4.943342162	0	10.23633254	3.801299512	0	0.1349350093	0	0.1343954318	0.09752742774	0	0	11.3	10	9.9	0	0	0	0	0	0	1
2016-06-03	8	2016-06-03-S8	2016	June	Friday	347	581	508	0	7.430091317	22.63121361	0	0	38.66864646	30.97137326	31.85939379	0	0	0	0	0	11.3	10	9.9	0	0	0	0	0	0	1
2016-06-03	9	2016-06-03-S9	2016	June	Friday	2780	1058	2129	1159.879079	1039.900966	557.610769	18.25954999	992.7961763	536.8194716	59.20357615	66.13963954	0	1.433983715	0	0	0	11.3	10	9.9	0	0	0	0	0	0	1
2016-06-03	10	2016-06-03-S10	2016	June	Friday	555	575	653	3349.64949	808.7970125	1497.280389	0	162.9681391	1443.577601	29.60735106	264.3118154	0	7.449687025	0	0	0	11.3	10	9.9	0	0	0	0	0	0	1
2016-06-03	11	2016-06-03-S11	2016	June	Friday	52	177	117	0	3.954526498	26.26567489	0	9.988297095	24.7139106	1.683806883	13.30687012	0	0.9214494173	0	0	0	11.3	10	9.9	0	0	0	0	0	0	1
2016-06-03	12	2016-06-03-S12	2016	June	Friday	225	348	316	0	10.41637564	103.9115408	0	48.51300557	131.6183956	86.94167404	90.78395986	0	0.5707920967	0	0	0	11.3	10	9.9	0	0	0	0	0	0	1
2016-06-03	13	2016-06-03-S13	2016	June	Friday	4939	1290	3331	9932.909457	1784.21588	244.5809621	2732.07604	249.9593184	703.9500032	232.7958316	181.6401627	362.7182323	3.355145207	0.0004075409326	0	0	11.3	10	9.9	0	0	0	0	0	0	1
2016-06-03	14	2016-06-03-S14	2016	June	Friday	1149	726	1540	602.341104	45.86851914	24.03330176	0	0	45.74817275	22.62248969	8.090651611	0	0.06115833943	0.009012331905	0	0	11.3	10	9.9	0	0	0	0	0	0	1
2016-06-03	15	2016-06-03-S15	2016	June	Friday	560	1665	2149	0	3332.788035	3834.997716	0	1379.551534	1944.93355	201.3971884	265.8526465	0	23.43082355	0.2916802708	0	0	11.3	10	9.9	0	0	0	0	0	0	1
2016-06-03	17	2016-06-03-S17	2016	June	Friday	1804	1572	1226	1712.591625	1895.9105	888.758095	2469.419368	818.1342042	582.6265827	100.1780479	41.72201362	56.59066234	9.170318378	0.230532198	0	0	11.3	10	9.9	0	0	0	0	0	0	1
2016-06-03	18	2016-06-03-S18	2016	June	Friday	1696	777	1591	1027.150957	1503.732879	590.1226774	1184.296995	390.6910219	494.6917268	78.02234311	35.50223221	49.36252534	17.33409782	0.2027131459	0	0	11.3	10	9.9	0	0	0	0	0	0	1
2016-06-03	19	2016-06-03-S19	2016	June	Friday	181	1210	1263	78.3146809	532.4242624	1590.15092	0	611.7775418	347.873677	51.69506525	35.251646	0	31.87636646	0.01349693715	0	0	11.3	10	9.9	0	0	0	0	0	0	1
2016-06-03	20	2016-06-03-S20	2016	June	Friday	104	800	672	24.10778275	13.39720581	253.1968916	0	24.49684771	16.94521065	0	1.554378842	0	2.200969786	0	0	0	11.3	10	9.9	0	0	0	0	0	0	1
2016-06-03	21	2016-06-03-S21	2016	June	Friday	331	1527	1221	253.7352904	266.4386237	769.0463495	0	177.8737335	600.0204335	23.48138224	54.92149141	0	6.452645095	0.07444857283	0	0	11.3	10	9.9	0	0	0	0	0	0	1
2016-06-03	22	2016-06-03-S22	2016	June	Friday	2193	2775	3608	3443.361168	1211.484913	471.0027637	0	263.2198744	413.5140681	105.8140147	62.02816981	0	15.83483742	0.6750730863	0	0	11.3	10	9.9	0	0	0	0	0	0	1
2016-06-03	23	2016-06-03-S23	2016	June	Friday	1672	1477	1298	1021.038094	1419.443618	407.2142617	320.9288516	319.7937043	560.8175962	266.3989888	100.7061635	6.319463618	1.731241827	0.4980117448	0	0	11.3	10	9.9	0	0	0	0	0	0	1
2016-06-03	24	2016-06-03-S24	2016	June	Friday	3561	2512	3783	1104.142315	617.5751684	504.7439216	368.8850094	241.4130799	1059.613125	214.8289311	138.4276876	192.4022615	2.791511999	0.3141835048	0	0	11.3	10	9.9	0	0	0	0	0	0	1
2016-06-03	25	2016-06-03-S25	2016	June	Friday	831	1102	1467	0	18.17644611	3.877449478	7.948813813	0	4.072527111	2.162845209	0.5874345296	0	0.006594042662	0	0	0	11.3	10	9.9	0	0	0	0	0	0	1
2016-06-03	26	2016-06-03-S26	2016	June	Friday	624	1838	740	111.875145	339.6806905	608.4664797	56.99774624	124.8915011	617.2538789	200.5784139	127.8352716	42.24682616	12.41787372	0.185841016	0	0	11.3	10	9.9	0	0	0	0	0	0	1
2016-06-03	27	2016-06-03-S27	2016	June	Friday	199	285	210	14.38081054	156.1815769	203.9758362	20.56300681	19.20788798	81.66163488	48.97313687	40.16597538	2.174283194	9.037099692	5.530776921	0	0	11.3	10	9.9	0	0	0	0	0	0	1
2016-06-03	28	2016-06-03-S28	2016	June	Friday	1544	1406	2036	247.093598	676.4403633	317.1878828	44.37277019	228.9131435	35.25281931	122.200618	12.0395788	6.113510279	0.3219911855	0.365043275	0	0	11.3	10	9.9	0	0	0	0	0	0	1
2016-06-03	29	2016-06-03-S29	2016	June	Friday	477	738	730	209.6515018	43.41948746	58.78530267	362.0989944	0	8.727350742	10.69193675	1.069828592	48.8730869	0.2411307983	0.04543963389	0	0	11.3	10	9.9	0	0	0	0	0	0	1
2016-06-03	30	2016-06-03-S30	2016	June	Friday	314	1069	1036	130.4509503	235.4757166	1197.343469	0	259.8871179	319.5634238	33.89299204	39.40426295	0	10.51155023	0.02159006014	0	0	11.3	10	9.9	0	0	0	0	0	0	1
2016-06-03	31	2016-06-03-S31	2016	June	Friday	191	400	320	0	43.94903021	502.9358297	242.8313862	15.34456622	56.82466198	4.480932289	19.02810312	104.5281781	3.559487773	0	0	0	11.3	10	9.9	0	0	0	0	0	0	1
2016-06-03	32	2016-06-03-S32	2016	June	Friday	1294	2037	2562	1747.097052	805.4344595	461.8548074	0	98.34784555	367.6628201	57.78656166	32.34108594	0	11.52260524	0.3735861871	0	0	11.3	10	9.9	0	0	0	0	0	0	1
2016-06-03	33	2016-06-03-S33	2016	June	Friday	487	384	469	196.9750599	336.7266899	61.68960928	71.5576192	134.0989954	112.1069914	33.67113385	14.74499061	4.898710036	0.3964522419	0.02239551908	0	0	11.3	10	9.9	0	0	0	0	0	0	1
2016-06-03	34	2016-06-03-S34	2016	June	Friday	282	305	279	88.15057538	305.0381848	57.12068796	1524.675993	250.8976209	148.0712799	43.61450871	19.11650028	243.1582097	0.364410922	0.1632204243	0	0	11.3	10	9.9	0	0	0	0	0	0	1
2016-06-03	35	2016-06-03-S35	2016	June	Friday	2895	3474	3929	2426.264481	974.6897082	1107.782498	11.17328564	29.54543245	683.4385211	182.8604152	138.1252277	0	15.1443988	1.127386092	0	0	11.3	10	9.9	0	0	0	0	0	0	1
2016-06-03	36	2016-06-03-S36	2016	June	Friday	590	1154	736	68.51939141	685.6874767	955.8187695	0	535.0965915	721.0271643	28.66430632	68.67524357	0	34.64864162	0.01682622359	0	0	11.3	10	9.9	0	0	0	0	0	0	1
2016-06-03	37	2016-06-03-S37	2016	June	Friday	114	376	246	0	50.09726922	846.6921142	125.8853061	88.57405355	142.0934197	8.399115762	28.78490777	54.1764508	2.947769202	0.005075562613	0	0	11.3	10	9.9	0	0	0	0	0	0	1
2016-06-03	38	2016-06-03-S38	2016	June	Friday	3096	4571	5603	9230.284264	753.8827284	410.9300369	235.6255523	35.73856535	206.2593278	39.69037003	19.59711442	9.116938575	3.637923816	0.5018441756	0	0	11.3	10	9.9	0	0	0	0	0	0	1
2016-06-03	39	2016-06-03-S39	2016	June	Friday	575	1043	496	531.8619702	441.4821432	753.6398619	32.53534771	646.9073004	643.7662163	30.92625038	48.19870566	0	6.846833801	0	0	0	11.3	10	9.9	0	0	0	0	0	0	1
2016-06-03	40	2016-06-03-S40	2016	June	Friday	642	836	700	6627.920763	471.4390098	645.8143093	191.3721219	76.85177023	671.6475539	72.62842763	66.81513203	47.92537615	1.774245015	0.06544097987	0	0	11.3	10	9.9	0	0	0	0	0	0	1
2016-06-03	42	2016-06-03-S42	2016	June	Friday	219	611	550	0	1215.231676	336.3389824	618.2485482	206.6306994	673.6339728	222.1788045	158.8252457	208.4574857	0.3694206617	0	0	0	11.3	10	9.9	0	0	0	0	0	0	1
2016-06-03	43	2016-06-03-S43	2016	June	Friday	217	445	556	0	138.2301003	33.02557805	79.27509256	8.104931768	65.03849204	58.63791846	61.75502868	4.874560553	0.0595444597	0	0	0	11.3	10	9.9	0	0	0	0	0	0	1
2016-06-03	44	2016-06-03-S44	2016	June	Friday	102	239	252	0	45.76587336	26.06863868	14.31618308	26.25196437	54.6518238	69.34822011	59.20314452	3.865036564	0.0464903092	0	0	0	11.3	10	9.9	0	0	0	0	0	0	1
2016-06-03	53	2016-06-03-S53	2016	June	Friday	821	2458	1755	1757.14024	1447.45167	710.5801578	0	188.3146394	703.712988	78.66386868	58.63464054	0	41.41759427	1.041656459	0	0	11.3	10	9.9	0	0	0	0	0	0	1
2016-06-06	1	2016-06-06-S1	2016	June	Monday	778	3689	2879	103.5761932	1450.796885	829.446496	0	128.4589824	230.8893563	65.80341936	20.25599459	0	28.62884589	0.4522389903	1.6	1	11	9.3	9.1	0	0	1	0	0	0	0
2016-06-06	2	2016-06-06-S2	2016	June	Monday	615	3110	1967	50.23902202	205.1233151	284.2968087	0	112.0179431	107.5280375	5.092763145	9.196518733	0	16.7928371	0.0938505644	1.6	1	11	9.3	9.1	0	0	1	0	0	0	0
2016-06-06	3	2016-06-06-S3	2016	June	Monday	685	2381	2534	0	1148.303546	1452.778356	0	86.10538096	425.4782595	75.6428326	50.10337665	0	7.648429962	0.2674825307	1.6	1	11	9.3	9.1	0	0	1	0	0	0	0
2016-06-06	4	2016-06-06-S4	2016	June	Monday	1004	3564	2829	1170.06586	1456.981458	881.6611073	0	282.2801266	804.4898199	122.5977526	72.63308338	0	35.64764152	0.2822376616	1.6	1	11	9.3	9.1	0	0	1	0	0	0	0
2016-06-06	5	2016-06-06-S5	2016	June	Monday	1911	1630	3038	2321.906304	221.5657236	153.5662291	248.3514633	0	63.85888712	48.19192373	8.819894262	95.61148868	0.8241353847	0.1305349219	1.6	1	11	9.3	9.1	0	0	1	0	0	0	0
2016-06-06	6	2016-06-06-S6	2016	June	Monday	4318	2143	4784	2612.948759	202.0974504	87.03939346	92.41736012	0	10.74541451	62.75773025	1.647713093	0	0.1440448957	0.111761838	1.6	1	11	9.3	9.1	0	0	1	0	0	0	0
2016-06-06	7	2016-06-06-S7	2016	June	Monday	800	862	788	9.741064563	6.061327837	4.943342162	0	10.23633254	3.801299512	0	0.1349350093	0	0.1343954318	0.09752742774	1.6	1	11	9.3	9.1	0	0	1	0	0	0	0
2016-06-06	8	2016-06-06-S8	2016	June	Monday	408	548	479	0	7.430091317	22.63121361	0	0	38.66864646	30.97137326	31.85939379	0	0	0	1.6	1	11	9.3	9.1	0	0	1	0	0	0	0
2016-06-06	9	2016-06-06-S9	2016	June	Monday	3179	926	2800	1159.879079	1039.900966	557.610769	18.25954999	992.7961763	536.8194716	59.20357615	66.13963954	0	1.433983715	0	1.6	1	11	9.3	9.1	0	0	1	0	0	0	0
2016-06-06	10	2016-06-06-S10	2016	June	Monday	581	506	793	3349.64949	808.7970125	1497.280389	0	162.9681391	1443.577601	29.60735106	264.3118154	0	7.449687025	0	1.6	1	11	9.3	9.1	0	0	1	0	0	0	0
2016-06-06	11	2016-06-06-S11	2016	June	Monday	59	203	97	0	3.954526498	26.26567489	0	9.988297095	24.7139106	1.683806883	13.30687012	0	0.9214494173	0	1.6	1	11	9.3	9.1	0	0	1	0	0	0	0
2016-06-06	12	2016-06-06-S12	2016	June	Monday	281	341	228	0	10.41637564	103.9115408	0	48.51300557	131.6183956	86.94167404	90.78395986	0	0.5707920967	0	1.6	1	11	9.3	9.1	0	0	1	0	0	0	0
2016-06-06	13	2016-06-06-S13	2016	June	Monday	5311	1475	4246	9932.909457	1784.21588	244.5809621	2732.07604	249.9593184	703.9500032	232.7958316	181.6401627	362.7182323	3.355145207	0.0004075409326	1.6	1	11	9.3	9.1	0	0	1	0	0	0	0
2016-06-06	14	2016-06-06-S14	2016	June	Monday	1365	809	1691	602.341104	45.86851914	24.03330176	0	0	45.74817275	22.62248969	8.090651611	0	0.06115833943	0.009012331905	1.6	1	11	9.3	9.1	0	0	1	0	0	0	0
2016-06-06	15	2016-06-06-S15	2016	June	Monday	645	1656	1907	0	3332.788035	3834.997716	0	1379.551534	1944.93355	201.3971884	265.8526465	0	23.43082355	0.2916802708	1.6	1	11	9.3	9.1	0	0	1	0	0	0	0
2016-06-06	17	2016-06-06-S17	2016	June	Monday	1939	1515	1385	1712.591625	1895.9105	888.758095	2469.419368	818.1342042	582.6265827	100.1780479	41.72201362	56.59066234	9.170318378	0.230532198	1.6	1	11	9.3	9.1	0	0	1	0	0	0	0
2016-06-06	18	2016-06-06-S18	2016	June	Monday	1816	678	1850	1027.150957	1503.732879	590.1226774	1184.296995	390.6910219	494.6917268	78.02234311	35.50223221	49.36252534	17.33409782	0.2027131459	1.6	1	11	9.3	9.1	0	0	1	0	0	0	0
2016-06-06	19	2016-06-06-S19	2016	June	Monday	182	1160	977	78.3146809	532.4242624	1590.15092	0	611.7775418	347.873677	51.69506525	35.251646	0	31.87636646	0.01349693715	1.6	1	11	9.3	9.1	0	0	1	0	0	0	0
2016-06-06	20	2016-06-06-S20	2016	June	Monday	113	684	529	24.10778275	13.39720581	253.1968916	0	24.49684771	16.94521065	0	1.554378842	0	2.200969786	0	1.6	1	11	9.3	9.1	0	0	1	0	0	0	0
2016-06-06	21	2016-06-06-S21	2016	June	Monday	244	1401	1007	253.7352904	266.4386237	769.0463495	0	177.8737335	600.0204335	23.48138224	54.92149141	0	6.452645095	0.07444857283	1.6	1	11	9.3	9.1	0	0	1	0	0	0	0
2016-06-06	22	2016-06-06-S22	2016	June	Monday	2438	2665	3612	3443.361168	1211.484913	471.0027637	0	263.2198744	413.5140681	105.8140147	62.02816981	0	15.83483742	0.6750730863	1.6	1	11	9.3	9.1	0	0	1	0	0	0	0
2016-06-06	23	2016-06-06-S23	2016	June	Monday	1739	1132	1384	1021.038094	1419.443618	407.2142617	320.9288516	319.7937043	560.8175962	266.3989888	100.7061635	6.319463618	1.731241827	0.4980117448	1.6	1	11	9.3	9.1	0	0	1	0	0	0	0
2016-06-06	24	2016-06-06-S24	2016	June	Monday	4151	2092	4450	1104.142315	617.5751684	504.7439216	368.8850094	241.4130799	1059.613125	214.8289311	138.4276876	192.4022615	2.791511999	0.3141835048	1.6	1	11	9.3	9.1	0	0	1	0	0	0	0
2016-06-06	25	2016-06-06-S25	2016	June	Monday	1074	907	1447	0	18.17644611	3.877449478	7.948813813	0	4.072527111	2.162845209	0.5874345296	0	0.006594042662	0	1.6	1	11	9.3	9.1	0	0	1	0	0	0	0
2016-06-06	26	2016-06-06-S26	2016	June	Monday	460	1074	748	111.875145	339.6806905	608.4664797	56.99774624	124.8915011	617.2538789	200.5784139	127.8352716	42.24682616	12.41787372	0.185841016	1.6	1	11	9.3	9.1	0	0	1	0	0	0	0
2016-06-06	27	2016-06-06-S27	2016	June	Monday	153	159	161	14.38081054	156.1815769	203.9758362	20.56300681	19.20788798	81.66163488	48.97313687	40.16597538	2.174283194	9.037099692	5.530776921	1.6	1	11	9.3	9.1	0	0	1	0	0	0	0
2016-06-06	28	2016-06-06-S28	2016	June	Monday	1770	1178	2729	247.093598	676.4403633	317.1878828	44.37277019	228.9131435	35.25281931	122.200618	12.0395788	6.113510279	0.3219911855	0.365043275	1.6	1	11	9.3	9.1	0	0	1	0	0	0	0
2016-06-06	29	2016-06-06-S29	2016	June	Monday	547	842	815	209.6515018	43.41948746	58.78530267	362.0989944	0	8.727350742	10.69193675	1.069828592	48.8730869	0.2411307983	0.04543963389	1.6	1	11	9.3	9.1	0	0	1	0	0	0	0
2016-06-06	30	2016-06-06-S30	2016	June	Monday	433	1074	789	130.4509503	235.4757166	1197.343469	0	259.8871179	319.5634238	33.89299204	39.40426295	0	10.51155023	0.02159006014	1.6	1	11	9.3	9.1	0	0	1	0	0	0	0
2016-06-06	31	2016-06-06-S31	2016	June	Monday	176	414	301	0	43.94903021	502.9358297	242.8313862	15.34456622	56.82466198	4.480932289	19.02810312	104.5281781	3.559487773	0	1.6	1	11	9.3	9.1	0	0	1	0	0	0	0
2016-06-06	32	2016-06-06-S32	2016	June	Monday	1433	1921	2480	1747.097052	805.4344595	461.8548074	0	98.34784555	367.6628201	57.78656166	32.34108594	0	11.52260524	0.3735861871	1.6	1	11	9.3	9.1	0	0	1	0	0	0	0
2016-06-06	33	2016-06-06-S33	2016	June	Monday	533	325	546	196.9750599	336.7266899	61.68960928	71.5576192	134.0989954	112.1069914	33.67113385	14.74499061	4.898710036	0.3964522419	0.02239551908	1.6	1	11	9.3	9.1	0	0	1	0	0	0	0
2016-06-06	34	2016-06-06-S34	2016	June	Monday	311	382	279	88.15057538	305.0381848	57.12068796	1524.675993	250.8976209	148.0712799	43.61450871	19.11650028	243.1582097	0.364410922	0.1632204243	1.6	1	11	9.3	9.1	0	0	1	0	0	0	0
2016-06-06	35	2016-06-06-S35	2016	June	Monday	3241	2840	3599	2426.264481	974.6897082	1107.782498	11.17328564	29.54543245	683.4385211	182.8604152	138.1252277	0	15.1443988	1.127386092	1.6	1	11	9.3	9.1	0	0	1	0	0	0	0
2016-06-06	36	2016-06-06-S36	2016	June	Monday	699	985	714	68.51939141	685.6874767	955.8187695	0	535.0965915	721.0271643	28.66430632	68.67524357	0	34.64864162	0.01682622359	1.6	1	11	9.3	9.1	0	0	1	0	0	0	0
2016-06-06	37	2016-06-06-S37	2016	June	Monday	129	380	301	0	50.09726922	846.6921142	125.8853061	88.57405355	142.0934197	8.399115762	28.78490777	54.1764508	2.947769202	0.005075562613	1.6	1	11	9.3	9.1	0	0	1	0	0	0	0
2016-06-06	38	2016-06-06-S38	2016	June	Monday	3425	4309	4841	9230.284264	753.8827284	410.9300369	235.6255523	35.73856535	206.2593278	39.69037003	19.59711442	9.116938575	3.637923816	0.5018441756	1.6	1	11	9.3	9.1	0	0	1	0	0	0	0
2016-06-06	39	2016-06-06-S39	2016	June	Monday	581	908	398	531.8619702	441.4821432	753.6398619	32.53534771	646.9073004	643.7662163	30.92625038	48.19870566	0	6.846833801	0	1.6	1	11	9.3	9.1	0	0	1	0	0	0	0
2016-06-06	40	2016-06-06-S40	2016	June	Monday	735	841	499	6627.920763	471.4390098	645.8143093	191.3721219	76.85177023	671.6475539	72.62842763	66.81513203	47.92537615	1.774245015	0.06544097987	1.6	1	11	9.3	9.1	0	0	1	0	0	0	0
2016-06-06	42	2016-06-06-S42	2016	June	Monday	278	554	542	0	1215.231676	336.3389824	618.2485482	206.6306994	673.6339728	222.1788045	158.8252457	208.4574857	0.3694206617	0	1.6	1	11	9.3	9.1	0	0	1	0	0	0	0
2016-06-06	43	2016-06-06-S43	2016	June	Monday	301	449	493	0	138.2301003	33.02557805	79.27509256	8.104931768	65.03849204	58.63791846	61.75502868	4.874560553	0.0595444597	0	1.6	1	11	9.3	9.1	0	0	1	0	0	0	0
2016-06-06	44	2016-06-06-S44	2016	June	Monday	137	197	258	0	45.76587336	26.06863868	14.31618308	26.25196437	54.6518238	69.34822011	59.20314452	3.865036564	0.0464903092	0	1.6	1	11	9.3	9.1	0	0	1	0	0	0	0
2016-06-06	53	2016-06-06-S53	2016	June	Monday	907	2188	1155	1757.14024	1447.45167	710.5801578	0	188.3146394	703.712988	78.66386868	58.63464054	0	41.41759427	1.041656459	1.6	1	11	9.3	9.1	0	0	1	0	0	0	0
2016-06-07	1	2016-06-07-S1	2016	June	Tuesday	843	3366	2722	103.5761932	1450.796885	829.446496	0	128.4589824	230.8893563	65.80341936	20.25599459	0	28.62884589	0.4522389903	0	0	13	11.7	8.9	0	0	0	1	0	0	0
2016-06-07	2	2016-06-07-S2	2016	June	Tuesday	559	2753	1745	50.23902202	205.1233151	284.2968087	0	112.0179431	107.5280375	5.092763145	9.196518733	0	16.7928371	0.0938505644	0	0	13	11.7	8.9	0	0	0	1	0	0	0
2016-06-07	3	2016-06-07-S3	2016	June	Tuesday	754	2133	2440	0	1148.303546	1452.778356	0	86.10538096	425.4782595	75.6428326	50.10337665	0	7.648429962	0.2674825307	0	0	13	11.7	8.9	0	0	0	1	0	0	0
2016-06-07	4	2016-06-07-S4	2016	June	Tuesday	964	3021	2844	1170.06586	1456.981458	881.6611073	0	282.2801266	804.4898199	122.5977526	72.63308338	0	35.64764152	0.2822376616	0	0	13	11.7	8.9	0	0	0	1	0	0	0
2016-06-07	5	2016-06-07-S5	2016	June	Tuesday	1831	1228	2554	2321.906304	221.5657236	153.5662291	248.3514633	0	63.85888712	48.19192373	8.819894262	95.61148868	0.8241353847	0.1305349219	0	0	13	11.7	8.9	0	0	0	1	0	0	0
2016-06-07	6	2016-06-07-S6	2016	June	Tuesday	4249	1634	4601	2612.948759	202.0974504	87.03939346	92.41736012	0	10.74541451	62.75773025	1.647713093	0	0.1440448957	0.111761838	0	0	13	11.7	8.9	0	0	0	1	0	0	0
2016-06-07	7	2016-06-07-S7	2016	June	Tuesday	800	455	669	9.741064563	6.061327837	4.943342162	0	10.23633254	3.801299512	0	0.1349350093	0	0.1343954318	0.09752742774	0	0	13	11.7	8.9	0	0	0	1	0	0	0
2016-06-07	8	2016-06-07-S8	2016	June	Tuesday	398	372	527	0	7.430091317	22.63121361	0	0	38.66864646	30.97137326	31.85939379	0	0	0	0	0	13	11.7	8.9	0	0	0	1	0	0	0
2016-06-07	9	2016-06-07-S9	2016	June	Tuesday	3128	915	2744	1159.879079	1039.900966	557.610769	18.25954999	992.7961763	536.8194716	59.20357615	66.13963954	0	1.433983715	0	0	0	13	11.7	8.9	0	0	0	1	0	0	0
2016-06-07	10	2016-06-07-S10	2016	June	Tuesday	583	434	763	3349.64949	808.7970125	1497.280389	0	162.9681391	1443.577601	29.60735106	264.3118154	0	7.449687025	0	0	0	13	11.7	8.9	0	0	0	1	0	0	0
2016-06-07	11	2016-06-07-S11	2016	June	Tuesday	44	68	106	0	3.954526498	26.26567489	0	9.988297095	24.7139106	1.683806883	13.30687012	0	0.9214494173	0	0	0	13	11.7	8.9	0	0	0	1	0	0	0
2016-06-07	12	2016-06-07-S12	2016	June	Tuesday	244	177	299	0	10.41637564	103.9115408	0	48.51300557	131.6183956	86.94167404	90.78395986	0	0.5707920967	0	0	0	13	11.7	8.9	0	0	0	1	0	0	0
2016-06-07	13	2016-06-07-S13	2016	June	Tuesday	5045	1213	4179	9932.909457	1784.21588	244.5809621	2732.07604	249.9593184	703.9500032	232.7958316	181.6401627	362.7182323	3.355145207	0.0004075409326	0	0	13	11.7	8.9	0	0	0	1	0	0	0
2016-06-07	14	2016-06-07-S14	2016	June	Tuesday	1305	544	1573	602.341104	45.86851914	24.03330176	0	0	45.74817275	22.62248969	8.090651611	0	0.06115833943	0.009012331905	0	0	13	11.7	8.9	0	0	0	1	0	0	0
2016-06-07	15	2016-06-07-S15	2016	June	Tuesday	639	1388	1849	0	3332.788035	3834.997716	0	1379.551534	1944.93355	201.3971884	265.8526465	0	23.43082355	0.2916802708	0	0	13	11.7	8.9	0	0	0	1	0	0	0
2016-06-07	17	2016-06-07-S17	2016	June	Tuesday	2032	1398	1286	1712.591625	1895.9105	888.758095	2469.419368	818.1342042	582.6265827	100.1780479	41.72201362	56.59066234	9.170318378	0.230532198	0	0	13	11.7	8.9	0	0	0	1	0	0	0
2016-06-07	18	2016-06-07-S18	2016	June	Tuesday	1897	631	1740	1027.150957	1503.732879	590.1226774	1184.296995	390.6910219	494.6917268	78.02234311	35.50223221	49.36252534	17.33409782	0.2027131459	0	0	13	11.7	8.9	0	0	0	1	0	0	0
2016-06-07	19	2016-06-07-S19	2016	June	Tuesday	177	849	841	78.3146809	532.4242624	1590.15092	0	611.7775418	347.873677	51.69506525	35.251646	0	31.87636646	0.01349693715	0	0	13	11.7	8.9	0	0	0	1	0	0	0
2016-06-07	20	2016-06-07-S20	2016	June	Tuesday	133	519	490	24.10778275	13.39720581	253.1968916	0	24.49684771	16.94521065	0	1.554378842	0	2.200969786	0	0	0	13	11.7	8.9	0	0	0	1	0	0	0
2016-06-07	21	2016-06-07-S21	2016	June	Tuesday	373	1109	951	253.7352904	266.4386237	769.0463495	0	177.8737335	600.0204335	23.48138224	54.92149141	0	6.452645095	0.07444857283	0	0	13	11.7	8.9	0	0	0	1	0	0	0
2016-06-07	22	2016-06-07-S22	2016	June	Tuesday	2474	2375	3487	3443.361168	1211.484913	471.0027637	0	263.2198744	413.5140681	105.8140147	62.02816981	0	15.83483742	0.6750730863	0	0	13	11.7	8.9	0	0	0	1	0	0	0
2016-06-07	23	2016-06-07-S23	2016	June	Tuesday	1571	829	1124	1021.038094	1419.443618	407.2142617	320.9288516	319.7937043	560.8175962	266.3989888	100.7061635	6.319463618	1.731241827	0.4980117448	0	0	13	11.7	8.9	0	0	0	1	0	0	0
2016-06-07	24	2016-06-07-S24	2016	June	Tuesday	4239	1960	4549	1104.142315	617.5751684	504.7439216	368.8850094	241.4130799	1059.613125	214.8289311	138.4276876	192.4022615	2.791511999	0.3141835048	0	0	13	11.7	8.9	0	0	0	1	0	0	0
2016-06-07	25	2016-06-07-S25	2016	June	Tuesday	1258	525	1113	0	18.17644611	3.877449478	7.948813813	0	4.072527111	2.162845209	0.5874345296	0	0.006594042662	0	0	0	13	11.7	8.9	0	0	0	1	0	0	0
2016-06-07	26	2016-06-07-S26	2016	June	Tuesday	614	1373	599	111.875145	339.6806905	608.4664797	56.99774624	124.8915011	617.2538789	200.5784139	127.8352716	42.24682616	12.41787372	0.185841016	0	0	13	11.7	8.9	0	0	0	1	0	0	0
2016-06-07	27	2016-06-07-S27	2016	June	Tuesday	198	216	194	14.38081054	156.1815769	203.9758362	20.56300681	19.20788798	81.66163488	48.97313687	40.16597538	2.174283194	9.037099692	5.530776921	0	0	13	11.7	8.9	0	0	0	1	0	0	0
2016-06-07	28	2016-06-07-S28	2016	June	Tuesday	1722	906	2086	247.093598	676.4403633	317.1878828	44.37277019	228.9131435	35.25281931	122.200618	12.0395788	6.113510279	0.3219911855	0.365043275	0	0	13	11.7	8.9	0	0	0	1	0	0	0
2016-06-07	29	2016-06-07-S29	2016	June	Tuesday	511	471	637	209.6515018	43.41948746	58.78530267	362.0989944	0	8.727350742	10.69193675	1.069828592	48.8730869	0.2411307983	0.04543963389	0	0	13	11.7	8.9	0	0	0	1	0	0	0
2016-06-07	30	2016-06-07-S30	2016	June	Tuesday	389	922	1113	130.4509503	235.4757166	1197.343469	0	259.8871179	319.5634238	33.89299204	39.40426295	0	10.51155023	0.02159006014	0	0	13	11.7	8.9	0	0	0	1	0	0	0
2016-06-07	31	2016-06-07-S31	2016	June	Tuesday	152	302	305	0	43.94903021	502.9358297	242.8313862	15.34456622	56.82466198	4.480932289	19.02810312	104.5281781	3.559487773	0	0	0	13	11.7	8.9	0	0	0	1	0	0	0
2016-06-07	32	2016-06-07-S32	2016	June	Tuesday	1516	1414	2342	1747.097052	805.4344595	461.8548074	0	98.34784555	367.6628201	57.78656166	32.34108594	0	11.52260524	0.3735861871	0	0	13	11.7	8.9	0	0	0	1	0	0	0
2016-06-07	33	2016-06-07-S33	2016	June	Tuesday	570	305	585	196.9750599	336.7266899	61.68960928	71.5576192	134.0989954	112.1069914	33.67113385	14.74499061	4.898710036	0.3964522419	0.02239551908	0	0	13	11.7	8.9	0	0	0	1	0	0	0
2016-06-07	34	2016-06-07-S34	2016	June	Tuesday	299	209	332	88.15057538	305.0381848	57.12068796	1524.675993	250.8976209	148.0712799	43.61450871	19.11650028	243.1582097	0.364410922	0.1632204243	0	0	13	11.7	8.9	0	0	0	1	0	0	0
2016-06-07	35	2016-06-07-S35	2016	June	Tuesday	3184	1876	3386	2426.264481	974.6897082	1107.782498	11.17328564	29.54543245	683.4385211	182.8604152	138.1252277	0	15.1443988	1.127386092	0	0	13	11.7	8.9	0	0	0	1	0	0	0
2016-06-07	36	2016-06-07-S36	2016	June	Tuesday	687	830	822	68.51939141	685.6874767	955.8187695	0	535.0965915	721.0271643	28.66430632	68.67524357	0	34.64864162	0.01682622359	0	0	13	11.7	8.9	0	0	0	1	0	0	0
2016-06-07	37	2016-06-07-S37	2016	June	Tuesday	134	284	209	0	50.09726922	846.6921142	125.8853061	88.57405355	142.0934197	8.399115762	28.78490777	54.1764508	2.947769202	0.005075562613	0	0	13	11.7	8.9	0	0	0	1	0	0	0
2016-06-07	38	2016-06-07-S38	2016	June	Tuesday	3353	3904	4572	9230.284264	753.8827284	410.9300369	235.6255523	35.73856535	206.2593278	39.69037003	19.59711442	9.116938575	3.637923816	0.5018441756	0	0	13	11.7	8.9	0	0	0	1	0	0	0
2016-06-07	39	2016-06-07-S39	2016	June	Tuesday	580	915	453	531.8619702	441.4821432	753.6398619	32.53534771	646.9073004	643.7662163	30.92625038	48.19870566	0	6.846833801	0	0	0	13	11.7	8.9	0	0	0	1	0	0	0
2016-06-07	40	2016-06-07-S40	2016	June	Tuesday	815	816	546	6627.920763	471.4390098	645.8143093	191.3721219	76.85177023	671.6475539	72.62842763	66.81513203	47.92537615	1.774245015	0.06544097987	0	0	13	11.7	8.9	0	0	0	1	0	0	0
2016-06-07	42	2016-06-07-S42	2016	June	Tuesday	231	451	438	0	1215.231676	336.3389824	618.2485482	206.6306994	673.6339728	222.1788045	158.8252457	208.4574857	0.3694206617	0	0	0	13	11.7	8.9	0	0	0	1	0	0	0
2016-06-07	43	2016-06-07-S43	2016	June	Tuesday	231	387	464	0	138.2301003	33.02557805	79.27509256	8.104931768	65.03849204	58.63791846	61.75502868	4.874560553	0.0595444597	0	0	0	13	11.7	8.9	0	0	0	1	0	0	0
2016-06-07	44	2016-06-07-S44	2016	June	Tuesday	101	176	246	0	45.76587336	26.06863868	14.31618308	26.25196437	54.6518238	69.34822011	59.20314452	3.865036564	0.0464903092	0	0	0	13	11.7	8.9	0	0	0	1	0	0	0
2016-06-07	53	2016-06-07-S53	2016	June	Tuesday	971	2097	1191	1757.14024	1447.45167	710.5801578	0	188.3146394	703.712988	78.66386868	58.63464054	0	41.41759427	1.041656459	0	0	13	11.7	8.9	0	0	0	1	0	0	0
2016-06-08	1	2016-06-08-S1	2016	June	Wednesday	768	3461	3024	103.5761932	1450.796885	829.446496	0	128.4589824	230.8893563	65.80341936	20.25599459	0	28.62884589	0.4522389903	1.8	1	12	12	12	1	0	0	0	1	0	0
2016-06-08	2	2016-06-08-S2	2016	June	Wednesday	604	2878	1910	50.23902202	205.1233151	284.2968087	0	112.0179431	107.5280375	5.092763145	9.196518733	0	16.7928371	0.0938505644	1.8	1	12	12	12	1	0	0	0	1	0	0
2016-06-08	3	2016-06-08-S3	2016	June	Wednesday	698	2234	2370	0	1148.303546	1452.778356	0	86.10538096	425.4782595	75.6428326	50.10337665	0	7.648429962	0.2674825307	1.8	1	12	12	12	1	0	0	0	1	0	0
2016-06-08	4	2016-06-08-S4	2016	June	Wednesday	1017	3231	2991	1170.06586	1456.981458	881.6611073	0	282.2801266	804.4898199	122.5977526	72.63308338	0	35.64764152	0.2822376616	1.8	1	12	12	12	1	0	0	0	1	0	0
2016-06-08	5	2016-06-08-S5	2016	June	Wednesday	1841	1393	2623	2321.906304	221.5657236	153.5662291	248.3514633	0	63.85888712	48.19192373	8.819894262	95.61148868	0.8241353847	0.1305349219	1.8	1	12	12	12	1	0	0	0	1	0	0
2016-06-08	6	2016-06-08-S6	2016	June	Wednesday	4040	1980	4231	2612.948759	202.0974504	87.03939346	92.41736012	0	10.74541451	62.75773025	1.647713093	0	0.1440448957	0.111761838	1.8	1	12	12	12	1	0	0	0	1	0	0
2016-06-08	7	2016-06-08-S7	2016	June	Wednesday	759	662	639	9.741064563	6.061327837	4.943342162	0	10.23633254	3.801299512	0	0.1349350093	0	0.1343954318	0.09752742774	1.8	1	12	12	12	1	0	0	0	1	0	0
2016-06-08	8	2016-06-08-S8	2016	June	Wednesday	375	421	469	0	7.430091317	22.63121361	0	0	38.66864646	30.97137326	31.85939379	0	0	0	1.8	1	12	12	12	1	0	0	0	1	0	0
2016-06-08	9	2016-06-08-S9	2016	June	Wednesday	3057	968	2742	1159.879079	1039.900966	557.610769	18.25954999	992.7961763	536.8194716	59.20357615	66.13963954	0	1.433983715	0	1.8	1	12	12	12	1	0	0	0	1	0	0
2016-06-08	10	2016-06-08-S10	2016	June	Wednesday	642	438	771	3349.64949	808.7970125	1497.280389	0	162.9681391	1443.577601	29.60735106	264.3118154	0	7.449687025	0	1.8	1	12	12	12	1	0	0	0	1	0	0
2016-06-08	11	2016-06-08-S11	2016	June	Wednesday	67	109	69	0	3.954526498	26.26567489	0	9.988297095	24.7139106	1.683806883	13.30687012	0	0.9214494173	0	1.8	1	12	12	12	1	0	0	0	1	0	0
2016-06-08	12	2016-06-08-S12	2016	June	Wednesday	245	201	236	0	10.41637564	103.9115408	0	48.51300557	131.6183956	86.94167404	90.78395986	0	0.5707920967	0	1.8	1	12	12	12	1	0	0	0	1	0	0
2016-06-08	13	2016-06-08-S13	2016	June	Wednesday	5520	1186	3992	9932.909457	1784.21588	244.5809621	2732.07604	249.9593184	703.9500032	232.7958316	181.6401627	362.7182323	3.355145207	0.0004075409326	1.8	1	12	12	12	1	0	0	0	1	0	0
2016-06-08	14	2016-06-08-S14	2016	June	Wednesday	1232	556	1478	602.341104	45.86851914	24.03330176	0	0	45.74817275	22.62248969	8.090651611	0	0.06115833943	0.009012331905	1.8	1	12	12	12	1	0	0	0	1	0	0
2016-06-08	15	2016-06-08-S15	2016	June	Wednesday	657	1426	1875	0	3332.788035	3834.997716	0	1379.551534	1944.93355	201.3971884	265.8526465	0	23.43082355	0.2916802708	1.8	1	12	12	12	1	0	0	0	1	0	0
2016-06-08	17	2016-06-08-S17	2016	June	Wednesday	1942	1335	1270	1712.591625	1895.9105	888.758095	2469.419368	818.1342042	582.6265827	100.1780479	41.72201362	56.59066234	9.170318378	0.230532198	1.8	1	12	12	12	1	0	0	0	1	0	0
2016-06-08	18	2016-06-08-S18	2016	June	Wednesday	1759	599	1669	1027.150957	1503.732879	590.1226774	1184.296995	390.6910219	494.6917268	78.02234311	35.50223221	49.36252534	17.33409782	0.2027131459	1.8	1	12	12	12	1	0	0	0	1	0	0
2016-06-08	19	2016-06-08-S19	2016	June	Wednesday	165	1099	924	78.3146809	532.4242624	1590.15092	0	611.7775418	347.873677	51.69506525	35.251646	0	31.87636646	0.01349693715	1.8	1	12	12	12	1	0	0	0	1	0	0
2016-06-08	20	2016-06-08-S20	2016	June	Wednesday	109	622	500	24.10778275	13.39720581	253.1968916	0	24.49684771	16.94521065	0	1.554378842	0	2.200969786	0	1.8	1	12	12	12	1	0	0	0	1	0	0
2016-06-08	21	2016-06-08-S21	2016	June	Wednesday	329	1409	992	253.7352904	266.4386237	769.0463495	0	177.8737335	600.0204335	23.48138224	54.92149141	0	6.452645095	0.07444857283	1.8	1	12	12	12	1	0	0	0	1	0	0
2016-06-08	22	2016-06-08-S22	2016	June	Wednesday	2409	2516	3431	3443.361168	1211.484913	471.0027637	0	263.2198744	413.5140681	105.8140147	62.02816981	0	15.83483742	0.6750730863	1.8	1	12	12	12	1	0	0	0	1	0	0
2016-06-08	23	2016-06-08-S23	2016	June	Wednesday	1540	881	1202	1021.038094	1419.443618	407.2142617	320.9288516	319.7937043	560.8175962	266.3989888	100.7061635	6.319463618	1.731241827	0.4980117448	1.8	1	12	12	12	1	0	0	0	1	0	0
2016-06-08	24	2016-06-08-S24	2016	June	Wednesday	4007	2142	4404	1104.142315	617.5751684	504.7439216	368.8850094	241.4130799	1059.613125	214.8289311	138.4276876	192.4022615	2.791511999	0.3141835048	1.8	1	12	12	12	1	0	0	0	1	0	0
2016-06-08	25	2016-06-08-S25	2016	June	Wednesday	1104	652	1005	0	18.17644611	3.877449478	7.948813813	0	4.072527111	2.162845209	0.5874345296	0	0.006594042662	0	1.8	1	12	12	12	1	0	0	0	1	0	0
2016-06-08	26	2016-06-08-S26	2016	June	Wednesday	526	1099	1089	111.875145	339.6806905	608.4664797	56.99774624	124.8915011	617.2538789	200.5784139	127.8352716	42.24682616	12.41787372	0.185841016	1.8	1	12	12	12	1	0	0	0	1	0	0
2016-06-08	27	2016-06-08-S27	2016	June	Wednesday	161	152	246	14.38081054	156.1815769	203.9758362	20.56300681	19.20788798	81.66163488	48.97313687	40.16597538	2.174283194	9.037099692	5.530776921	1.8	1	12	12	12	1	0	0	0	1	0	0
2016-06-08	28	2016-06-08-S28	2016	June	Wednesday	1694	1125	2204	247.093598	676.4403633	317.1878828	44.37277019	228.9131435	35.25281931	122.200618	12.0395788	6.113510279	0.3219911855	0.365043275	1.8	1	12	12	12	1	0	0	0	1	0	0
2016-06-08	29	2016-06-08-S29	2016	June	Wednesday	528	564	557	209.6515018	43.41948746	58.78530267	362.0989944	0	8.727350742	10.69193675	1.069828592	48.8730869	0.2411307983	0.04543963389	1.8	1	12	12	12	1	0	0	0	1	0	0
2016-06-08	30	2016-06-08-S30	2016	June	Wednesday	320	1042	769	130.4509503	235.4757166	1197.343469	0	259.8871179	319.5634238	33.89299204	39.40426295	0	10.51155023	0.02159006014	1.8	1	12	12	12	1	0	0	0	1	0	0
2016-06-08	31	2016-06-08-S31	2016	June	Wednesday	213	407	369	0	43.94903021	502.9358297	242.8313862	15.34456622	56.82466198	4.480932289	19.02810312	104.5281781	3.559487773	0	1.8	1	12	12	12	1	0	0	0	1	0	0
2016-06-08	32	2016-06-08-S32	2016	June	Wednesday	1476	1705	2466	1747.097052	805.4344595	461.8548074	0	98.34784555	367.6628201	57.78656166	32.34108594	0	11.52260524	0.3735861871	1.8	1	12	12	12	1	0	0	0	1	0	0
2016-06-08	33	2016-06-08-S33	2016	June	Wednesday	535	286	538	196.9750599	336.7266899	61.68960928	71.5576192	134.0989954	112.1069914	33.67113385	14.74499061	4.898710036	0.3964522419	0.02239551908	1.8	1	12	12	12	1	0	0	0	1	0	0
2016-06-08	34	2016-06-08-S34	2016	June	Wednesday	277	213	299	88.15057538	305.0381848	57.12068796	1524.675993	250.8976209	148.0712799	43.61450871	19.11650028	243.1582097	0.364410922	0.1632204243	1.8	1	12	12	12	1	0	0	0	1	0	0
2016-06-08	35	2016-06-08-S35	2016	June	Wednesday	3073	2175	3241	2426.264481	974.6897082	1107.782498	11.17328564	29.54543245	683.4385211	182.8604152	138.1252277	0	15.1443988	1.127386092	1.8	1	12	12	12	1	0	0	0	1	0	0
2016-06-08	36	2016-06-08-S36	2016	June	Wednesday	695	924	666	68.51939141	685.6874767	955.8187695	0	535.0965915	721.0271643	28.66430632	68.67524357	0	34.64864162	0.01682622359	1.8	1	12	12	12	1	0	0	0	1	0	0
2016-06-08	37	2016-06-08-S37	2016	June	Wednesday	121	369	208	0	50.09726922	846.6921142	125.8853061	88.57405355	142.0934197	8.399115762	28.78490777	54.1764508	2.947769202	0.005075562613	1.8	1	12	12	12	1	0	0	0	1	0	0
2016-06-08	38	2016-06-08-S38	2016	June	Wednesday	3365	3987	4920	9230.284264	753.8827284	410.9300369	235.6255523	35.73856535	206.2593278	39.69037003	19.59711442	9.116938575	3.637923816	0.5018441756	1.8	1	12	12	12	1	0	0	0	1	0	0
2016-06-08	39	2016-06-08-S39	2016	June	Wednesday	613	965	444	531.8619702	441.4821432	753.6398619	32.53534771	646.9073004	643.7662163	30.92625038	48.19870566	0	6.846833801	0	1.8	1	12	12	12	1	0	0	0	1	0	0
2016-06-08	40	2016-06-08-S40	2016	June	Wednesday	817	867	613	6627.920763	471.4390098	645.8143093	191.3721219	76.85177023	671.6475539	72.62842763	66.81513203	47.92537615	1.774245015	0.06544097987	1.8	1	12	12	12	1	0	0	0	1	0	0
2016-06-08	42	2016-06-08-S42	2016	June	Wednesday	255	510	490	0	1215.231676	336.3389824	618.2485482	206.6306994	673.6339728	222.1788045	158.8252457	208.4574857	0.3694206617	0	1.8	1	12	12	12	1	0	0	0	1	0	0
2016-06-08	43	2016-06-08-S43	2016	June	Wednesday	340	459	569	0	138.2301003	33.02557805	79.27509256	8.104931768	65.03849204	58.63791846	61.75502868	4.874560553	0.0595444597	0	1.8	1	12	12	12	1	0	0	0	1	0	0
2016-06-08	44	2016-06-08-S44	2016	June	Wednesday	122	211	278	0	45.76587336	26.06863868	14.31618308	26.25196437	54.6518238	69.34822011	59.20314452	3.865036564	0.0464903092	0	1.8	1	12	12	12	1	0	0	0	1	0	0
2016-06-08	53	2016-06-08-S53	2016	June	Wednesday	946	2166	1492	1757.14024	1447.45167	710.5801578	0	188.3146394	703.712988	78.66386868	58.63464054	0	41.41759427	1.041656459	1.8	1	12	12	12	1	0	0	0	1	0	0
2016-06-09	1	2016-06-09-S1	2016	June	Thursday	777	3670	3169	103.5761932	1450.796885	829.446496	0	128.4589824	230.8893563	65.80341936	20.25599459	0	28.62884589	0.4522389903	1.8	1	12.2	10.3	9.1	0	0	0	0	0	1	0
2016-06-09	2	2016-06-09-S2	2016	June	Thursday	547	3106	2268	50.23902202	205.1233151	284.2968087	0	112.0179431	107.5280375	5.092763145	9.196518733	0	16.7928371	0.0938505644	1.8	1	12.2	10.3	9.1	0	0	0	0	0	1	0
2016-06-09	3	2016-06-09-S3	2016	June	Thursday	727	2478	2655	0	1148.303546	1452.778356	0	86.10538096	425.4782595	75.6428326	50.10337665	0	7.648429962	0.2674825307	1.8	1	12.2	10.3	9.1	0	0	0	0	0	1	0
2016-06-09	4	2016-06-09-S4	2016	June	Thursday	972	3385	3265	1170.06586	1456.981458	881.6611073	0	282.2801266	804.4898199	122.5977526	72.63308338	0	35.64764152	0.2822376616	1.8	1	12.2	10.3	9.1	0	0	0	0	0	1	0
2016-06-09	5	2016-06-09-S5	2016	June	Thursday	1889	1814	2844	2321.906304	221.5657236	153.5662291	248.3514633	0	63.85888712	48.19192373	8.819894262	95.61148868	0.8241353847	0.1305349219	1.8	1	12.2	10.3	9.1	0	0	0	0	0	1	0
2016-06-09	6	2016-06-09-S6	2016	June	Thursday	3981	2162	4517	2612.948759	202.0974504	87.03939346	92.41736012	0	10.74541451	62.75773025	1.647713093	0	0.1440448957	0.111761838	1.8	1	12.2	10.3	9.1	0	0	0	0	0	1	0
2016-06-09	7	2016-06-09-S7	2016	June	Thursday	724	756	594	9.741064563	6.061327837	4.943342162	0	10.23633254	3.801299512	0	0.1349350093	0	0.1343954318	0.09752742774	1.8	1	12.2	10.3	9.1	0	0	0	0	0	1	0
2016-06-09	8	2016-06-09-S8	2016	June	Thursday	386	510	437	0	7.430091317	22.63121361	0	0	38.66864646	30.97137326	31.85939379	0	0	0	1.8	1	12.2	10.3	9.1	0	0	0	0	0	1	0
2016-06-09	9	2016-06-09-S9	2016	June	Thursday	2970	1065	2652	1159.879079	1039.900966	557.610769	18.25954999	992.7961763	536.8194716	59.20357615	66.13963954	0	1.433983715	0	1.8	1	12.2	10.3	9.1	0	0	0	0	0	1	0
2016-06-09	10	2016-06-09-S10	2016	June	Thursday	594	563	766	3349.64949	808.7970125	1497.280389	0	162.9681391	1443.577601	29.60735106	264.3118154	0	7.449687025	0	1.8	1	12.2	10.3	9.1	0	0	0	0	0	1	0
2016-06-09	11	2016-06-09-S11	2016	June	Thursday	46	276	116	0	3.954526498	26.26567489	0	9.988297095	24.7139106	1.683806883	13.30687012	0	0.9214494173	0	1.8	1	12.2	10.3	9.1	0	0	0	0	0	1	0
2016-06-09	12	2016-06-09-S12	2016	June	Thursday	254	541	285	0	10.41637564	103.9115408	0	48.51300557	131.6183956	86.94167404	90.78395986	0	0.5707920967	0	1.8	1	12.2	10.3	9.1	0	0	0	0	0	1	0
2016-06-09	13	2016-06-09-S13	2016	June	Thursday	5113	1369	3950	9932.909457	1784.21588	244.5809621	2732.07604	249.9593184	703.9500032	232.7958316	181.6401627	362.7182323	3.355145207	0.0004075409326	1.8	1	12.2	10.3	9.1	0	0	0	0	0	1	0
2016-06-09	14	2016-06-09-S14	2016	June	Thursday	1286	954	1527	602.341104	45.86851914	24.03330176	0	0	45.74817275	22.62248969	8.090651611	0	0.06115833943	0.009012331905	1.8	1	12.2	10.3	9.1	0	0	0	0	0	1	0
2016-06-09	15	2016-06-09-S15	2016	June	Thursday	643	1583	1914	0	3332.788035	3834.997716	0	1379.551534	1944.93355	201.3971884	265.8526465	0	23.43082355	0.2916802708	1.8	1	12.2	10.3	9.1	0	0	0	0	0	1	0
2016-06-09	17	2016-06-09-S17	2016	June	Thursday	1392	1427	1279	1712.591625	1895.9105	888.758095	2469.419368	818.1342042	582.6265827	100.1780479	41.72201362	56.59066234	9.170318378	0.230532198	1.8	1	12.2	10.3	9.1	0	0	0	0	0	1	0
2016-06-09	18	2016-06-09-S18	2016	June	Thursday	1831	665	1704	1027.150957	1503.732879	590.1226774	1184.296995	390.6910219	494.6917268	78.02234311	35.50223221	49.36252534	17.33409782	0.2027131459	1.8	1	12.2	10.3	9.1	0	0	0	0	0	1	0
2016-06-09	19	2016-06-09-S19	2016	June	Thursday	180	1258	1152	78.3146809	532.4242624	1590.15092	0	611.7775418	347.873677	51.69506525	35.251646	0	31.87636646	0.01349693715	1.8	1	12.2	10.3	9.1	0	0	0	0	0	1	0
2016-06-09	20	2016-06-09-S20	2016	June	Thursday	127	713	528	24.10778275	13.39720581	253.1968916	0	24.49684771	16.94521065	0	1.554378842	0	2.200969786	0	1.8	1	12.2	10.3	9.1	0	0	0	0	0	1	0
2016-06-09	21	2016-06-09-S21	2016	June	Thursday	295	1363	1148	253.7352904	266.4386237	769.0463495	0	177.8737335	600.0204335	23.48138224	54.92149141	0	6.452645095	0.07444857283	1.8	1	12.2	10.3	9.1	0	0	0	0	0	1	0
2016-06-09	23	2016-06-09-S23	2016	June	Thursday	1505	941	1158	1021.038094	1419.443618	407.2142617	320.9288516	319.7937043	560.8175962	266.3989888	100.7061635	6.319463618	1.731241827	0.4980117448	1.8	1	12.2	10.3	9.1	0	0	0	0	0	1	0
2016-06-09	24	2016-06-09-S24	2016	June	Thursday	3827	2244	4252	1104.142315	617.5751684	504.7439216	368.8850094	241.4130799	1059.613125	214.8289311	138.4276876	192.4022615	2.791511999	0.3141835048	1.8	1	12.2	10.3	9.1	0	0	0	0	0	1	0
2016-06-09	25	2016-06-09-S25	2016	June	Thursday	1128	812	1378	0	18.17644611	3.877449478	7.948813813	0	4.072527111	2.162845209	0.5874345296	0	0.006594042662	0	1.8	1	12.2	10.3	9.1	0	0	0	0	0	1	0
2016-06-09	26	2016-06-09-S26	2016	June	Thursday	575	1674	724	111.875145	339.6806905	608.4664797	56.99774624	124.8915011	617.2538789	200.5784139	127.8352716	42.24682616	12.41787372	0.185841016	1.8	1	12.2	10.3	9.1	0	0	0	0	0	1	0
2016-06-09	27	2016-06-09-S27	2016	June	Thursday	194	233	202	14.38081054	156.1815769	203.9758362	20.56300681	19.20788798	81.66163488	48.97313687	40.16597538	2.174283194	9.037099692	5.530776921	1.8	1	12.2	10.3	9.1	0	0	0	0	0	1	0
2016-06-09	28	2016-06-09-S28	2016	June	Thursday	1699	1503	2426	247.093598	676.4403633	317.1878828	44.37277019	228.9131435	35.25281931	122.200618	12.0395788	6.113510279	0.3219911855	0.365043275	1.8	1	12.2	10.3	9.1	0	0	0	0	0	1	0
2016-06-09	29	2016-06-09-S29	2016	June	Thursday	498	617	632	209.6515018	43.41948746	58.78530267	362.0989944	0	8.727350742	10.69193675	1.069828592	48.8730869	0.2411307983	0.04543963389	1.8	1	12.2	10.3	9.1	0	0	0	0	0	1	0
2016-06-09	30	2016-06-09-S30	2016	June	Thursday	339	1062	909	130.4509503	235.4757166	1197.343469	0	259.8871179	319.5634238	33.89299204	39.40426295	0	10.51155023	0.02159006014	1.8	1	12.2	10.3	9.1	0	0	0	0	0	1	0
2016-06-09	31	2016-06-09-S31	2016	June	Thursday	166	386	355	0	43.94903021	502.9358297	242.8313862	15.34456622	56.82466198	4.480932289	19.02810312	104.5281781	3.559487773	0	1.8	1	12.2	10.3	9.1	0	0	0	0	0	1	0
2016-06-09	32	2016-06-09-S32	2016	June	Thursday	1441	1632	2471	1747.097052	805.4344595	461.8548074	0	98.34784555	367.6628201	57.78656166	32.34108594	0	11.52260524	0.3735861871	1.8	1	12.2	10.3	9.1	0	0	0	0	0	1	0
2016-06-09	33	2016-06-09-S33	2016	June	Thursday	489	308	577	196.9750599	336.7266899	61.68960928	71.5576192	134.0989954	112.1069914	33.67113385	14.74499061	4.898710036	0.3964522419	0.02239551908	1.8	1	12.2	10.3	9.1	0	0	0	0	0	1	0
2016-06-09	34	2016-06-09-S34	2016	June	Thursday	263	322	332	88.15057538	305.0381848	57.12068796	1524.675993	250.8976209	148.0712799	43.61450871	19.11650028	243.1582097	0.364410922	0.1632204243	1.8	1	12.2	10.3	9.1	0	0	0	0	0	1	0
2016-06-09	35	2016-06-09-S35	2016	June	Thursday	2978	2666	3605	2426.264481	974.6897082	1107.782498	11.17328564	29.54543245	683.4385211	182.8604152	138.1252277	0	15.1443988	1.127386092	1.8	1	12.2	10.3	9.1	0	0	0	0	0	1	0
2016-06-09	36	2016-06-09-S36	2016	June	Thursday	670	978	723	68.51939141	685.6874767	955.8187695	0	535.0965915	721.0271643	28.66430632	68.67524357	0	34.64864162	0.01682622359	1.8	1	12.2	10.3	9.1	0	0	0	0	0	1	0
2016-06-09	37	2016-06-09-S37	2016	June	Thursday	106	321	234	0	50.09726922	846.6921142	125.8853061	88.57405355	142.0934197	8.399115762	28.78490777	54.1764508	2.947769202	0.005075562613	1.8	1	12.2	10.3	9.1	0	0	0	0	0	1	0
2016-06-09	38	2016-06-09-S38	2016	June	Thursday	3238	4344	5319	9230.284264	753.8827284	410.9300369	235.6255523	35.73856535	206.2593278	39.69037003	19.59711442	9.116938575	3.637923816	0.5018441756	1.8	1	12.2	10.3	9.1	0	0	0	0	0	1	0
2016-06-09	39	2016-06-09-S39	2016	June	Thursday	631	961	496	531.8619702	441.4821432	753.6398619	32.53534771	646.9073004	643.7662163	30.92625038	48.19870566	0	6.846833801	0	1.8	1	12.2	10.3	9.1	0	0	0	0	0	1	0
2016-06-09	40	2016-06-09-S40	2016	June	Thursday	726	847	592	6627.920763	471.4390098	645.8143093	191.3721219	76.85177023	671.6475539	72.62842763	66.81513203	47.92537615	1.774245015	0.06544097987	1.8	1	12.2	10.3	9.1	0	0	0	0	0	1	0
2016-06-09	42	2016-06-09-S42	2016	June	Thursday	227	517	464	0	1215.231676	336.3389824	618.2485482	206.6306994	673.6339728	222.1788045	158.8252457	208.4574857	0.3694206617	0	1.8	1	12.2	10.3	9.1	0	0	0	0	0	1	0
2016-06-09	43	2016-06-09-S43	2016	June	Thursday	277	411	469	0	138.2301003	33.02557805	79.27509256	8.104931768	65.03849204	58.63791846	61.75502868	4.874560553	0.0595444597	0	1.8	1	12.2	10.3	9.1	0	0	0	0	0	1	0
2016-06-09	44	2016-06-09-S44	2016	June	Thursday	133	223	215	0	45.76587336	26.06863868	14.31618308	26.25196437	54.6518238	69.34822011	59.20314452	3.865036564	0.0464903092	0	1.8	1	12.2	10.3	9.1	0	0	0	0	0	1	0
2016-06-09	53	2016-06-09-S53	2016	June	Thursday	939	2597	1500	1757.14024	1447.45167	710.5801578	0	188.3146394	703.712988	78.66386868	58.63464054	0	41.41759427	1.041656459	1.8	1	12.2	10.3	9.1	0	0	0	0	0	1	0
2016-06-10	1	2016-06-10-S1	2016	June	Friday	708	4026	4045	103.5761932	1450.796885	829.446496	0	128.4589824	230.8893563	65.80341936	20.25599459	0	28.62884589	0.4522389903	0.4	1	12.5	10	6.9	0	0	0	0	0	0	1
2016-06-10	2	2016-06-10-S2	2016	June	Friday	567	3548	2813	50.23902202	205.1233151	284.2968087	0	112.0179431	107.5280375	5.092763145	9.196518733	0	16.7928371	0.0938505644	0.4	1	12.5	10	6.9	0	0	0	0	0	0	1
2016-06-10	3	2016-06-10-S3	2016	June	Friday	718	2711	3148	0	1148.303546	1452.778356	0	86.10538096	425.4782595	75.6428326	50.10337665	0	7.648429962	0.2674825307	0.4	1	12.5	10	6.9	0	0	0	0	0	0	1
2016-06-10	4	2016-06-10-S4	2016	June	Friday	939	3791	3877	1170.06586	1456.981458	881.6611073	0	282.2801266	804.4898199	122.5977526	72.63308338	0	35.64764152	0.2822376616	0.4	1	12.5	10	6.9	0	0	0	0	0	0	1
2016-06-10	5	2016-06-10-S5	2016	June	Friday	1567	1829	3162	2321.906304	221.5657236	153.5662291	248.3514633	0	63.85888712	48.19192373	8.819894262	95.61148868	0.8241353847	0.1305349219	0.4	1	12.5	10	6.9	0	0	0	0	0	0	1
2016-06-10	6	2016-06-10-S6	2016	June	Friday	3745	2433	4569	2612.948759	202.0974504	87.03939346	92.41736012	0	10.74541451	62.75773025	1.647713093	0	0.1440448957	0.111761838	0.4	1	12.5	10	6.9	0	0	0	0	0	0	1
2016-06-10	7	2016-06-10-S7	2016	June	Friday	642	732	693	9.741064563	6.061327837	4.943342162	0	10.23633254	3.801299512	0	0.1349350093	0	0.1343954318	0.09752742774	0.4	1	12.5	10	6.9	0	0	0	0	0	0	1
2016-06-10	8	2016-06-10-S8	2016	June	Friday	339	559	491	0	7.430091317	22.63121361	0	0	38.66864646	30.97137326	31.85939379	0	0	0	0.4	1	12.5	10	6.9	0	0	0	0	0	0	1
2016-06-10	9	2016-06-10-S9	2016	June	Friday	2673	1131	2012	1159.879079	1039.900966	557.610769	18.25954999	992.7961763	536.8194716	59.20357615	66.13963954	0	1.433983715	0	0.4	1	12.5	10	6.9	0	0	0	0	0	0	1
2016-06-10	10	2016-06-10-S10	2016	June	Friday	604	526	662	3349.64949	808.7970125	1497.280389	0	162.9681391	1443.577601	29.60735106	264.3118154	0	7.449687025	0	0.4	1	12.5	10	6.9	0	0	0	0	0	0	1
2016-06-10	11	2016-06-10-S11	2016	June	Friday	42	142	102	0	3.954526498	26.26567489	0	9.988297095	24.7139106	1.683806883	13.30687012	0	0.9214494173	0	0.4	1	12.5	10	6.9	0	0	0	0	0	0	1
2016-06-10	12	2016-06-10-S12	2016	June	Friday	244	289	251	0	10.41637564	103.9115408	0	48.51300557	131.6183956	86.94167404	90.78395986	0	0.5707920967	0	0.4	1	12.5	10	6.9	0	0	0	0	0	0	1
2016-06-10	13	2016-06-10-S13	2016	June	Friday	4586	1264	3342	9932.909457	1784.21588	244.5809621	2732.07604	249.9593184	703.9500032	232.7958316	181.6401627	362.7182323	3.355145207	0.0004075409326	0.4	1	12.5	10	6.9	0	0	0	0	0	0	1
2016-06-10	14	2016-06-10-S14	2016	June	Friday	1138	712	1516	602.341104	45.86851914	24.03330176	0	0	45.74817275	22.62248969	8.090651611	0	0.06115833943	0.009012331905	0.4	1	12.5	10	6.9	0	0	0	0	0	0	1
2016-06-10	15	2016-06-10-S15	2016	June	Friday	597	1759	2164	0	3332.788035	3834.997716	0	1379.551534	1944.93355	201.3971884	265.8526465	0	23.43082355	0.2916802708	0.4	1	12.5	10	6.9	0	0	0	0	0	0	1
2016-06-10	17	2016-06-10-S17	2016	June	Friday	1707	1548	1139	1712.591625	1895.9105	888.758095	2469.419368	818.1342042	582.6265827	100.1780479	41.72201362	56.59066234	9.170318378	0.230532198	0.4	1	12.5	10	6.9	0	0	0	0	0	0	1
2016-06-10	18	2016-06-10-S18	2016	June	Friday	1548	672	1483	1027.150957	1503.732879	590.1226774	1184.296995	390.6910219	494.6917268	78.02234311	35.50223221	49.36252534	17.33409782	0.2027131459	0.4	1	12.5	10	6.9	0	0	0	0	0	0	1
2016-06-10	19	2016-06-10-S19	2016	June	Friday	194	1423	1267	78.3146809	532.4242624	1590.15092	0	611.7775418	347.873677	51.69506525	35.251646	0	31.87636646	0.01349693715	0.4	1	12.5	10	6.9	0	0	0	0	0	0	1
2016-06-10	20	2016-06-10-S20	2016	June	Friday	104	855	704	24.10778275	13.39720581	253.1968916	0	24.49684771	16.94521065	0	1.554378842	0	2.200969786	0	0.4	1	12.5	10	6.9	0	0	0	0	0	0	1
2016-06-10	21	2016-06-10-S21	2016	June	Friday	291	1602	1174	253.7352904	266.4386237	769.0463495	0	177.8737335	600.0204335	23.48138224	54.92149141	0	6.452645095	0.07444857283	0.4	1	12.5	10	6.9	0	0	0	0	0	0	1
2016-06-10	23	2016-06-10-S23	2016	June	Friday	1404	1006	1120	1021.038094	1419.443618	407.2142617	320.9288516	319.7937043	560.8175962	266.3989888	100.7061635	6.319463618	1.731241827	0.4980117448	0.4	1	12.5	10	6.9	0	0	0	0	0	0	1
2016-06-10	24	2016-06-10-S24	2016	June	Friday	3749	2163	4238	1104.142315	617.5751684	504.7439216	368.8850094	241.4130799	1059.613125	214.8289311	138.4276876	192.4022615	2.791511999	0.3141835048	0.4	1	12.5	10	6.9	0	0	0	0	0	0	1
2016-06-10	25	2016-06-10-S25	2016	June	Friday	910	1156	1630	0	18.17644611	3.877449478	7.948813813	0	4.072527111	2.162845209	0.5874345296	0	0.006594042662	0	0.4	1	12.5	10	6.9	0	0	0	0	0	0	1
2016-06-10	26	2016-06-10-S26	2016	June	Friday	578	1808	715	111.875145	339.6806905	608.4664797	56.99774624	124.8915011	617.2538789	200.5784139	127.8352716	42.24682616	12.41787372	0.185841016	0.4	1	12.5	10	6.9	0	0	0	0	0	0	1
2016-06-10	27	2016-06-10-S27	2016	June	Friday	181	301	190	14.38081054	156.1815769	203.9758362	20.56300681	19.20788798	81.66163488	48.97313687	40.16597538	2.174283194	9.037099692	5.530776921	0.4	1	12.5	10	6.9	0	0	0	0	0	0	1
2016-06-10	28	2016-06-10-S28	2016	June	Friday	1351	1286	2125	247.093598	676.4403633	317.1878828	44.37277019	228.9131435	35.25281931	122.200618	12.0395788	6.113510279	0.3219911855	0.365043275	0.4	1	12.5	10	6.9	0	0	0	0	0	0	1
2016-06-10	29	2016-06-10-S29	2016	June	Friday	453	839	585	209.6515018	43.41948746	58.78530267	362.0989944	0	8.727350742	10.69193675	1.069828592	48.8730869	0.2411307983	0.04543963389	0.4	1	12.5	10	6.9	0	0	0	0	0	0	1
2016-06-10	30	2016-06-10-S30	2016	June	Friday	301	1150	1188	130.4509503	235.4757166	1197.343469	0	259.8871179	319.5634238	33.89299204	39.40426295	0	10.51155023	0.02159006014	0.4	1	12.5	10	6.9	0	0	0	0	0	0	1
2016-06-10	31	2016-06-10-S31	2016	June	Friday	185	445	406	0	43.94903021	502.9358297	242.8313862	15.34456622	56.82466198	4.480932289	19.02810312	104.5281781	3.559487773	0	0.4	1	12.5	10	6.9	0	0	0	0	0	0	1
2016-06-10	32	2016-06-10-S32	2016	June	Friday	1291	2014	2521	1747.097052	805.4344595	461.8548074	0	98.34784555	367.6628201	57.78656166	32.34108594	0	11.52260524	0.3735861871	0.4	1	12.5	10	6.9	0	0	0	0	0	0	1
2016-06-10	33	2016-06-10-S33	2016	June	Friday	432	307	525	196.9750599	336.7266899	61.68960928	71.5576192	134.0989954	112.1069914	33.67113385	14.74499061	4.898710036	0.3964522419	0.02239551908	0.4	1	12.5	10	6.9	0	0	0	0	0	0	1
[truncated: 3,464 more rows]
